# Supplementary material for: Natural variation in expression of genes associated with carotenoid biosynthesis and accumulation in cassava (Manihot esculenta Crantz) storage root
Source: BMC Plant Biol. 2016 Jun 10;16:133. doi: 10.1186/s12870-016-0826-0 (PMC4902922; doi:10.1186/s12870-016-0826-0)
Supplement: Additional file 9: Table S3. — Information on primers used for qRT-PCR. Abbreviations are phytoene synthase (CasPSY), carotene isomerase (CasCRTISO), phytoene desaturase (CasPDS), lycopene cyclase β (CasLCYb), carotene hydroxylase β CasBCHb) and neoxanthin synthase (CasNXS) for cassava cDNA from storage root. (XLS 12142 kb) [file 12870_2016_826_MOESM9_ESM.xls]

## Sheet: Mic_Caro_Pathway
ESTIMA_ACC	Pathway Enzyme	BLAST_HIT	PUTATIVE_ARABIDOPSIS_ORTHOLOGUE	Carotenoid Path	GB_ACC	IAC_R1	IAC_R2	IAC_R3	SUR_R1	SUR_R2	SUR_R3	ITA_R1	ITA_R2	ITA_R3	JAB_R1	JAB_R2	JAB_R3	JAB_R4	Mir_R1	Mir_R2	Mir_R3	Mean_IAC	Mean_SUR	Mean_ITA	Mean_JAB	Mean_Mirassol	DESVPAD_IAC	DESV.MÉDIO_SUR	DESV.MÉDIO_ITA	DESV.MÉDIO_JAB	DESV.MÉDIO_Mirassol
CV03029A1H10.f1	PSY	phytoene synthase [Arabidopsis thaliana] sp|P37271|PSY_ARATH Phytoene synthase, chloroplast precursor gb|AAN72095.1| phytoene synthase [Arabidopsis thaliana] gb|AAB65697.1| phytoene synthase [Arabidopsis thaliana] dbj|BAB10510.1| phytoene synthase [Arabidopsis thaliana] ref|NP_197225.1| phytoene synthase (PSY) / geranylgeranyl-diphosphate geranylgeranyl transferase [Arabidopsis thaliana]	At5g17230	phytoene synthase	DV127583	918	1391	248	725.333	748	736.667	828	600	714	433	1953	589	502	700	745	722.5	852.333	736.667	714	869.25	722.5	302.167	52.625	57	495.969	11.25
CV01018A2H03.f1	PDS	phytoene desaturase [Gentiana lutea]	At4g14210	phytoene desaturase	DV141314	727	5323	193	1325.33	1031	1178.17	1870	1075	1472.5	6313	83	973	470	1205	740	972.5	2081	1178.17	1472.5	1959.75	972.5	1621	104.438	198.75	1990.41	116.25
CV03051B1A05.f1	ZDS	zeta-carotene desaturase [Citrus unshiu]	At3g04870	zeta-carotene desaturase	DV157297	543	1227	140	519.333	526	522.667	499	533	516	1985	543	200	242	396	263	329.5	636.667	522.667	516	742.5	329.5	295.167	131.125	8.5	558.688	33.25
CV03033X1G11.f1	CRTISO	carotenoid isomerase, putative [Arabidopsis thaliana]	At1g06820	carotenoid isomerase	DV118951	332	1135	126	322	374	348	345	247	296	2777	276	310	249	245	377	311	531	348	296	903	311	302	299.75	24.5	855.25	33
CV03029A1E07.f1	LCYb	lycopene beta-cyclase [Adonis palaestina]	At3g10230	lycopene beta-cyclase	DV445903	1102	5402	402	966	1150	1058	1110	638	874	7360	1736	623	546	653	804	728.5	2302	1058	874	2566.25	728.5	1550	238.188	118	2144.34	37.75
CV03137A1B06.f1	LCYe	lycopene epsilon-cyclase [Citrus x paradisi]	At5g57030	lycopene beta-cyclase	DV152417	456	1501	132	463	668	565.5	519	202	360.5	333	223	50	273	125	133	129	696.333	565.5	360.5	219.75	129	402.333	147.312	79.25	78.2188	2
CV03110A2H07.f1	PDS	phytoene dehydrogenase-like [Arabidopsis thaliana]	At5g49555	phytoene desaturase	DV130872	31	185	65	108.333	177	142.667	80	68	74	249	237	22	153	38	102	70	93.6667	142.667	74	165.25	70	45.6667	65.5	3	74.6875	16
CV03027B1B06.f1	BCHy	beta-carotene hydroxylase [Citrus unshiu]	At4g25700	beta-carotene hydroxylase	DV139713	662	777	198	376.333	333	354.667	283	513	398	678	1660	294	403	509	361	435	545.667	354.667	398	758.75	435	173.833	22.2083	57.5	406.156	37
CV03123B2F01.f1	Zep	Zeaxanthin epoxidase, chloroplast precursor pir||S69548 zeaxanthin epoxidase precursor - curled-leaved tobacco emb|CAA65048.1| zeaxanthin epoxidase [Nicotiana plumbaginifolia]	At5g67030	zeaxanthin	DV113219	72	203	77	144	166	155	127	139	133	280	4	94	129	105	163	134	117.333	155	133	126.75	134	42.8333	26.2083	3	77.1875	14.5
CV01016B2C04.f1	Vdep	Xanthophyll epoxidase [Capsicum annuum] sp|Q96375|ABA2_CAPAN Zeaxanthin epoxidase, chloroplast precursor (Xanthophyll epoxidase) (Beta-cyclohexenyl epoxidase) pir||T09537 xanthophyll epoxidase - pepper	At5g67030	Xanthophyll epoxidase	DV129848	1762	5533	453	882	836	859	933	877	905	5636	488	616	1140	850	629	739.5	2582.67	859	905	1970	739.5	1475.17	150.313	14	1729.25	55.25
CV01028B2D03.f1	NXS	neoxanthin cleavage enzyme nc1 [Arabidopsis thaliana] gb|AAN72113.1| neoxanthin cleavage enzyme nc1 [Arabidopsis thaliana]	At3g63520	neoxanthin	DV129881	250	1894	14	451	459	455	430	464	447	2876	252	270	405	531	662	596.5	719.333	455	447	950.75	596.5	587.333	64.5625	8.5	894.406	32.75
CV03088A2B02.f1	LCYe	putative lycopene epsilon cyclase [Arabidopsis thaliana] gb|AAK64181.1| putative lycopene epsilon cyclase [Arabidopsis thaliana] dbj|BAA97033.1| lycopene epsilon cyclase [Arabidopsis thaliana] sp|Q38932|LCYE_ARATH Lycopene epsilon cyclase, chloroplast precursor ref|NP_200513.1| lycopene epsilon cyclase [Arabidopsis thaliana] gb|AAF82389.1| lycopene epsilon cyclase [Arabidopsis thaliana]	At5g57030	lycopene beta-cyclase	DV133070	80	939	75	366.667	446	406.333	474	180	327	2506	1445	173	198	264	208	236	364.667	406.333	327	1080.5	236	287.167	9.875	73.5	674.375	14
CV03100A1D11.f1	PDS	phytoene dehydrogenase-like protein [Oryza sativa (japonica cultivar-group)] dbj|BAD34009.1| phytoene dehydrogenase-like protein [Oryza sativa (japonica cultivar-group)] dbj|BAD16481.1| phytoene dehydrogenase-like protein [Oryza sativa (japonica cultivar-group)]	At5g49550	phytoene desaturase	DV127676	647	401	174	480.667	515	497.833	395	532	463.5	276	693	67	424	455	132	293.5	407.333	497.833	463.5	365	293.5	119.833	74.5833	34.25	178.75	80.75
CV03049A2F07.f1	PDS	phytoene desaturase [Citrus x paradisi]	At4g14210	phytoene desaturase	DV134060	222	1311	169	484.333	561	522.667	593	299	446	2240	1734	242	388	263	382	322.5	567.333	522.667	446	1151	322.5	371.833	17831	73.5	645.25	29.75
CV03071B1B02.f1S	PSY	phytoene synthase [Arabidopsis thaliana] sp|P37271|PSY_ARATH Phytoene synthase, chloroplast precursor gb|AAN72095.1| phytoene synthase [Arabidopsis thaliana] gb|AAB65697.1| phytoene synthase [Arabidopsis thaliana] dbj|BAB10510.1| phytoene synthase [Arabidopsis thaliana] ref|NP_197225.1| phytoene synthase (PSY) / geranylgeranyl-diphosphate geranylgeranyl transferase [Arabidopsis thaliana]	At5g17230	phytoene synthase	DV127583	33	7	10	40.6667	50	45.3333	64	8	36	6	3	6	15	9	22	15.5	16.6667	45.3333	36	7.5	15.5	8.16667	159.625	14	1.3125	3.25
CV03056B1A12.f1	Vdep	violaxanthin de-epoxidase [Camellia sinensis]	At1g08550	violaxanthin	DV131563	13125	11651	2130	11953.3	13986	12969.7	11530	10344	10937	4034	3357	6063	9148	7277	5657	6467	8968.67	12969.7	10937	5650.5	6467	3419.33	4757.81	296.5	1080.62	405
CV03016B2B03.f1	PSY	phytoene synthase [Adonis palaestina]	At5g17230	phytoene desaturase	DV138509	5694	6067	519	2183.33	2060	2121.67	2153	2337	2245	17510	11749	2285	1957	2367	2403	2385	4093.33	2121.67	2245	8375.25	2385	1787.17	228.25	46	4649.69	9
CV03127A2F10.f1	LCYe	lycopene epsilon-cyclase [Citrus x paradisi]	At5g57030	lycopene beta-cyclase	DV125790	540	2860	397	666.667	932	799.333	750	318	534	7252	245	719	663	303	805	554	1265.67	799.333	534	2219.75	554	797.167	213.125	108	2321.53	125.5
CV02008A2C12.f1	sEH	epoxide hydrolase [Nicotiana tabacum]	At4g15960	epoxide hydrolase	DV149291	571	752	315	699	809	754	740	548	644	755	1848	234	473	459	307	383	546	754	644	827.5	383	115.5	572.125	48	465.938	38
CV03024A1H06.f1	NCED4	nine-cis-epoxycarotenoid dioxygenase4 [Pisum sativum]	At4g19170	nine-cis-epoxycarotenoid dioxygenase4	DV122906	16864	49147	3191	34513.3	43800	39156.7	37217	22523	29870	14266	20089	8292	26509	21436	7808	14622	23067.3	39156.7	29870	17289	14622	13039.8	14388.9	3673.5	3705	3407
CV03025A2B11.f1	NCED	putative 9-cis-epoxycarotenoid dioxygenase [Chorispora bungeana]	At3g14440	putative 9-cis-epoxycarotenoid dioxygenase	DV132656	1452	1371	201	768.667	781	774.833	874	651	762.5	1815	5	367	339	522	448	485	1008	774.833	762.5	631.5	485	403.5	9124.06	55.75	555.188	18.5
CV03030A1E08.f1	-GTase	ABA-glucosyltransferase [Vigna angularis]	At2g15490	ABA-glucosyltransferase	DV151244	766	1009	227	980.667	1061	1020.83	1039	842	940.5	2347	1623	153	614	761	108	434.5	667.333	1020.83	940.5	1184.25	434.5	220.167	64.2083	49.25	658.188	163.25
CV03090B2B05.f1	sEH	epoxide hydrolase [Nicotiana tabacum]	At4g02340	epoxide hydrolase	DV141609	425	1704	162	571	640	605.5	649	424	536.5	4251	2858	476	426	440	591	515.5	763.667	605.5	536.5	2002.75	515.5	470.167	159.562	56.25	1157.56	37.75
CV03104A2A10.f1	sEH	epoxide hydrolase [Nicotiana tabacum]	At4g02340	epoxide hydrolase	DV144591	310	1196	110	291	261	276	255	357	306	2184	1221	144	220	318	266	292	538.667	276	306	942.25	292	328.667	45.5417	25.5	579.688	13
CV03105A1F08.f1	NCED3	nine-cis-epoxycarotenoid dioxygenase3 [Pisum sativum]	At1g30100	nine-cis-epoxycarotenoid dioxygenase3	DV120096	300	1657	113	310	368	339	278	284	281	1898	848	119	251	186	254	220	690	339	281	779	220	483.5	13.4375	1.5	493.5	17
	Pathway Enzyme					IAC_R1	IAC_R2	IAC_R3	SUR_R1	SUR_R2	SUR_R3	ITA_R1	ITA_R2	ITA_R3	JAB_R1	JAB_R2	JAB_R3	JAB_R4	Mir_R1	Mir_R2	Mir_R3	Mean_IAC	Mean_SUR	Mean_ITA	Mean_JAB	Mean_Mirassol	DESVPAD_IAC	DESV.MÉDIO_SUR	DESV.MÉDIO_ITA	DESV.MÉDIO_JAB	DESV.MÉDIO_Mirassol
	PSY					6.8222	7.23778	5.51343	6.58663	6.6174	6.60214	6.71901	6.39693	6.57088	6.07074	7.57712	6.37843	6.2186	6.55108	6.61338	6.58272	6.52447	6.60206	6.56228	6.56122	6.58239	0.734769	0.0125626	0.131631	0.596538	0.0254365
	PDS					6.58893	8.57979	5.26269	7.18942	6.93828	7.07171	7.53369	6.98008	7.29472	8.75037	4.41884	6.88038	6.15273	7.09423	6.60665	6.87987	6.81047	7.06647	7.2695	6.55058	6.86025	1.36323	0.102592	0.226716	1.55326	0.199538
	ZDS					6.29711	7.11233	4.94164	6.25255	6.2653	6.25894	6.21261	6.27852	6.24611	7.59337	6.29711	5.29832	5.48894	5.98141	5.57215	5.79758	6.11703	6.25893	6.24574	6.16943	5.78371	0.895281	0.00520733	0.026911	0.90358	0.167367
	CRTISO					5.80513	7.03439	4.83628	5.77455	5.92426	5.8522	5.84354	5.50939	5.69036	7.92913	5.6204	5.73657	5.51745	5.50126	5.93225	5.73979	5.89193	5.85034	5.6811	6.20089	5.72443	0.89947	0.0611307	0.136576	1.00081	0.176285
	LCYb					7.00488	8.59452	5.99645	6.87316	7.04752	6.96414	7.01212	6.45834	6.77308	8.90382	7.45934	6.43455	6.30262	6.48158	6.6896	6.59099	7.19862	6.96161	6.74784	7.27508	6.58739	1.06947	0.071202	0.226782	1.0415	0.0849628
	LCYe					6.12249	7.31389	4.8828	6.13773	6.50429	6.33771	6.2519	5.30827	5.88749	5.80814	5.40717	3.91202	5.60947	4.82831	4.89035	4.85981	6.10639	6.32658	5.81589	5.1842	4.85949	0.992552	0.149855	0.388551	0.748049	0.0253269
	PDS					3.43399	5.22036	4.17439	4.68521	5.17615	4.96051	4.38203	4.21951	4.30407	5.51745	5.46806	3.09104	5.03044	3.63759	4.62497	4.2485	4.27624	4.94062	4.30187	4.77675	4.17035	0.73283	0.200917	0.0663663	0.991529	0.406868
CV03027B1B06.f1	BCHy					6.49527	6.65544	5.28827	5.93048	5.80814	5.87118	5.64545	6.24028	5.98645	6.51915	7.41457	5.68358	5.99894	6.23245	5.88888	6.07535	6.14632	5.86993	5.95739	6.40406	6.06556	0.610252	0.0499499	0.243706	0.655286	0.140433
	Zep					4.27667	5.31321	4.34381	4.96981	5.11199	5.04343	4.84419	4.93447	4.89035	5.63479	1.38629	4.54329	4.85981	4.65396	5.09375	4.89784	4.64456	5.04174	4.88967	4.10605	4.88185	0.473599	0.0580547	0.0368626	1.61968	0.179899
	Vdep					7.4742	8.61849	6.11589	6.78219	6.72863	6.75577	6.83841	6.77651	6.80793	8.63693	6.19032	6.42325	7.03878	6.74524	6.44413	6.60597	7.40286	6.75553	6.80762	7.07232	6.59845	1.02292	0.0218678	0.0252708	0.955034	0.123041
	NXS					5.52146	7.54645	2.63906	6.11147	6.12905	6.1203	6.06379	6.13988	6.10256	7.96416	5.52943	5.59842	6.00389	6.27476	6.49527	6.39108	5.23565	6.12027	6.10208	6.27397	6.38704	2.0136	0.0071782	0.0310693	0.992519	0.0900656
	LCYe					4.38203	6.84482	4.31749	5.90445	6.10032	6.00717	6.16121	5.19296	5.78996	7.82644	7.27586	5.15329	5.28827	5.57595	5.33754	5.46383	5.18144	6.00398	5.71471	6.38597	5.45911	1.17648	0.0799937	0.398852	1.1823	0.0973882
	PDS					6.47235	5.99396	5.15906	6.17517	6.24417	6.21027	5.97889	6.27664	6.13881	5.6204	6.54103	4.20469	6.04973	6.1203	4.8828	5.68188	5.87512	6.20987	6.13145	5.60396	5.56166	0.542694	0.0281676	0.12167	0.871067	0.512307
	PDS					5.40268	7.17855	5.1299	6.18277	6.32972	6.25894	6.38519	5.70044	6.10032	7.71423	7.45819	5.48894	5.96101	5.57215	5.94542	5.7761	5.90371	6.25715	6.06199	6.65559	5.76456	0.908299	0.0600045	0.280859	0.94979	0.152604
	PSY					3.49651	1.94591	2.30259	3.70541	3.91202	3.81404	4.15888	2.07944	3.58352	1.79176	1.09861	1.79176	2.70805	2.19722	3.09104	2.74084	2.58167	3.81049	3.27395	1.84755	2.67637	0.663075	0.0843873	0.876696	0.57175	0.367736
	Vdep					9.48227	9.36315	7.66388	9.38877	9.54581	9.47037	9.35271	9.24416	9.29991	8.30251	8.1188	8.70996	9.12129	8.89247	8.64065	8.77447	8.83643	9.46832	9.29893	8.56314	8.7692	0.830547	0.0641305	0.044319	0.386798	0.102875
	PSY					8.64717	8.71062	6.2519	7.68861	7.63046	7.65996	7.67462	7.75662	7.71646	9.77053	9.37152	7.73412	7.57917	7.76938	7.78447	7.77695	7.8699	7.65968	7.7159	8.61384	7.77694	1.14439	0.0237392	0.0334811	0.96908	0.00616237
	LCYe					6.29157	7.95858	5.98394	6.50229	6.83733	6.68378	6.62007	5.76205	6.2804	8.88903	5.50126	6.57786	6.49677	5.71373	6.69084	6.31716	6.74469	6.67447	6.22084	6.86623	6.24058	0.867484	0.136939	0.352808	1.24243	0.402562
	sEH					6.34739	6.62274	5.75257	6.54965	6.6958	6.62539	6.60665	6.30628	6.4677	6.62672	7.52186	5.45532	6.1591	6.12905	5.72685	5.94803	6.2409	6.62361	6.46021	6.44075	5.93464	0.363136	0.059678	0.122742	0.75063	0.164471
	NCED4					9.73294	10.8026	8.06809	10.4491	10.6874	10.5753	10.5245	10.0223	10.3046	9.56563	9.90793	9.02305	10.1852	9.97283	8.9629	9.59028	9.53453	10.5706	10.2838	9.67046	9.50867	1.12513	0.097338	0.205561	0.433452	0.416318
	NCED					7.2807	7.2233	5.3033	6.64466	6.66058	6.65265	6.77308	6.47851	6.6366	7.50384	1.60944	5.90536	5.826	6.25767	6.10479	6.18415	6.60243	6.65263	6.6294	5.21116	6.1822	0.918921	0.00649841	0.120366	2.18453	0.0624259
	-GTase					6.64118	6.91672	5.42495	6.88823	6.96697	6.92837	6.94601	6.73578	6.84641	7.76089	7.39203	5.03044	6.41999	6.63463	4.68213	6.0742	6.32762	6.92786	6.84274	6.65084	5.79699	0.648117	0.0321453	0.085867	1.056	0.820853
	sEH					6.05209	7.44073	5.0876	6.34739	6.46147	6.40605	6.47543	6.04973	6.28507	8.35491	7.95788	6.16542	6.05444	6.08677	6.38182	6.24514	6.19347	6.40497	6.27008	7.13316	6.23791	0.965852	0.0465788	0.174114	1.03356	0.120558
	sEH					5.73657	7.08674	4.70048	5.67332	5.56452	5.6204	5.54126	5.87774	5.72359	7.68891	7.10743	4.96981	5.39363	5.76205	5.5835	5.67675	5.84126	5.61941	5.71419	6.28994	5.6741	0.976994	0.0444241	0.137525	1.13705	0.0729189
	NCED3					5.70378	7.41276	4.72739	5.73657	5.90808	5.826	5.62762	5.64897	5.63835	7.54856	6.74288	4.77912	5.52545	5.22575	5.53733	5.39363	5.94798	5.82355	5.63832	6.149	5.38557	1.10982	0.0700403	0.00871742	1.06968	0.127333

## Sheet: Mic_ID genes
ESTIMA_ACC	GB_ACC	BLAST_HIT	PUTATIVE_ARABIDOPSIS_ORTHOLOGUE	HS_Correlation Set
CAK	DV453606	cassava specific 1325	Unknown
CAK	DV149067	unnamed protein product [Arabidopsis thaliana] ref|NP_188880.1| expressed protein [Arabidopsis thaliana]	At3g22410
CAK	DV144775	Spurge Specific 4356	Unknown
CAK	DV127512	hypothetical protein [Arabidopsis thaliana]	At1g43730
CAK	DV440886	cassava specific 275	Unknown
CAK	DV445550	AP2/EREBP transcription factor ERF-2 [Gossypium hirsutum]	At3g16770
CAK	DV137499	transferase family protein [Arabidopsis thaliana]	At3g26040
CAK	DV140408	At1g73980/F2P9_15 [Arabidopsis thaliana] ref|NP_177538.1| phosphoribulokinase/uridine kinase family protein [Arabidopsis thaliana] gb|AAL58933.1| At1g73980/F2P9_15 [Arabidopsis thaliana] pir||E96767 unknown protein F2P9.15 [imported] - Arabidopsis thaliana gb|AAG52525.1| unknown protein; 49651-52886 [Arabidopsis thaliana]	At1g26190
CAK	DV120193	AUX1-like auxin influx carrier protein [Pisum sativum]	At2g38120
CAK	DV123193	unknown protein [Arabidopsis thaliana] ref|NP_849320.1| ubiquitin family protein [Arabidopsis thaliana]	At4g06599
CAK	DV146505	leucine-rich repeat family protein / protein kinase family protein [Arabidopsis thaliana]	At1g56145
CAK	DV156401	unnamed protein product [Arabidopsis thaliana] ref|NP_201102.1| F-box family protein [Arabidopsis thaliana]	At5g62970
CAK	DV128264	U3 snoRNP-associated-like protein [Arabidopsis thaliana] emb|CAB81083.1| U3 snoRNP-associated-like protein [Arabidopsis thaliana] gb|AAM20668.1| U3 snoRNP-associated-like protein [Arabidopsis thaliana] pir||A85068 U3 snoRNP-associated-like protein [imported] - Arabidopsis thaliana ref|NP_192450.1| transducin family protein / WD-40 repeat family protein [Arabidopsis thaliana]	At4g05410
CAK	DV130641	T30E16.23 [Arabidopsis thaliana] pir||C96620 protein T30E16.23 [imported] - Arabidopsis thaliana	At1g59660
CAK	DV152632	hypothetical protein AN1726.2 [Aspergillus nidulans FGSC A4] ref|XP_405863.1| hypothetical protein AN1726.2 [Aspergillus nidulans FGSC A4]	At5g09300
CAK	DV134475	Spurge Specific 3217	Unknown
CAK	DV128588	putative phosphatidylinositolglycan class N short form [Arabidopsis thaliana] ref|NP_186787.1| phosphatidylinositolglycan class N (PIG-N) family protein [Arabidopsis thaliana]	At3g01380
CAK	DV451224	TPA: alpha-dioxygenase 3 [Lycopersicon esculentum]	At1g73680
CAK	DV450243	cassava specific 1048	Unknown
CAK	DV147463	peroxidase [Arabidopsis thaliana]	At5g47000
CAK	DV130876	putative protein [Arabidopsis thaliana] dbj|BAD44234.1| putative protein [Arabidopsis thaliana] dbj|BAD43014.1| putative protein [Arabidopsis thaliana] ref|NP_193043.2| group II intron splicing factor CRS1-related [Arabidopsis thaliana]	At4g13070
CAK	DV144426	unknown protein [Arabidopsis thaliana] gb|AAL86352.1| unknown protein [Arabidopsis thaliana] ref|NP_191650.2| expressed protein [Arabidopsis thaliana]	At3g60910
CAK	DV124976	pectate lyase [Malus x domestica]	At4g24780
CAK	DV116290	P0456A01.20 [Oryza sativa (japonica cultivar-group)] dbj|BAB21163.1| P0456A01.20 [Oryza sativa (japonica cultivar-group)] dbj|BAB63514.1| P0435H01.8 [Oryza sativa (japonica cultivar-group)]	Unknown
CAK	DV143790	Spurge Specific 4251	Unknown
CAK	DV445686	cassava specific 126	Unknown
CAK	DV126719	3,7-dimethylxanthine N-methyltransferase [Coffea arabica]	At1g19640
CAK	DV142347	GDSL-lipase [Chenopodium rubrum]	At1g53940
CAK	DV126303	HcrVf3 protein [Malus floribunda]	At4g04220
CAK	DV139857	AP2 domain-containing transcription factor, putative [Arabidopsis thaliana] gb|AAT44943.1| putative AP2/EREBP transcription factor [Arabidopsis thaliana] pir||H96667 AP2-containing DNA-binding protein, 51686-52693 [imported] - Arabidopsis thaliana gb|AAG51704.1| AP2-containing DNA-binding protein; 51686-52693 [Arabidopsis thaliana]	At1g64380
CAK	DV124926	unknown [Arabidopsis thaliana]	At3g17380
CAK	DV146272	unknown protein [Arabidopsis thaliana] gb|AAN71971.1| unknown protein [Arabidopsis thaliana] ref|NP_176226.3| splicing factor PWI domain-containing protein / RNA recognition motif (RRM)-containing protein [Arabidopsis thaliana]	At1g60200
CAK	DV444832	cassava specific 658	Unknown
CAK	DV127984	At4g35230/F23E12_210 [Arabidopsis thaliana] gb|AAL27496.1| AT4g35230/F23E12_210 [Arabidopsis thaliana] ref|NP_567980.1| protein kinase family protein [Arabidopsis thaliana]	At4g35230
CAK	DV456283	putative beta-1,3-glucanase [Arabidopsis thaliana] gb|AAL38749.1| putative beta-1,3-glucanase [Arabidopsis thaliana] gb|AAM61152.1| putative beta-1,3-glucanase [Arabidopsis thaliana] gb|AAD15611.2| putative beta-1,3-glucanase [Arabidopsis thaliana] gb|AAL38261.1| putative beta-1,3-glucanase [Arabidopsis thaliana] ref|NP_565652.1| glycosyl hydrolase family 17 protein [Arabidopsis thaliana]	At2g27500
CAK	DV136568	unknown [Arabidopsis thaliana]	At3g57000
CAK	DV127441	Spurge Specific 1139	Unknown
CAK	DV151293	At1g15860 [Arabidopsis thaliana]	At1g15860
CAK	DV147947	expressed protein [Arabidopsis thaliana] gb|AAL90964.1| At2g17230/T23A1.9 [Arabidopsis thaliana] gb|AAL24171.1| At2g17230/T23A1.9 [Arabidopsis thaliana] pir||F84549 hypothetical protein At2g17230 [imported] - Arabidopsis thaliana ref|NP_565409.1| phosphate-responsive 1 family protein [Arabidopsis thaliana]	At2g17230
CAK	DV128224	dehydration-responsive protein RD22 [Prunus persica]	At5g25610
CAK	DV142925	disease resistance comples protein [Arabidopsis thaliana] sp|Q9LRR5|DR21_ARATH Putative disease resistance protein At3g14460 ref|NP_188064.1| disease resistance protein (NBS-LRR class), putative [Arabidopsis thaliana]	At3g14460
CAK	DV126801	zinc finger (C3HC4-type RING finger) family protein [Arabidopsis thaliana]	At3g27330
CAK	DV149144	unknown protein [Arabidopsis thaliana] gb|AAT41866.1| At4g34150 [Arabidopsis thaliana] gb|AAL06551.1| AT4g34150/F28A23_90 [Arabidopsis thaliana] ref|NP_567956.1| C2 domain-containing protein [Arabidopsis thaliana]	At4g34150
CAK	DV156974	Spurge Specific 3049	Unknown
CAK	DV132036	fructokinase [Citrus unshiu]	At5g51830
CAK	DV129192	WIPK [Nicotiana tabacum] pir||T03971 mitogen-activated protein kinase (EC 2.7.1.-) WIPK - common tobacco	At3g45640
CAK	DV151519	68418.m02352 AP2 domain-containing protein RAP2.11 (RAP2.11) identical to AP2 domain containing protein RAP2.11 GI:2281647 from [Arabidopsis thaliana] ;contains Pfam profile: PF00847 AP2-domain	At5g19790
CAK	DV146512	calcium-dependent protein kinase 2 [Nicotiana tabacum]	At5g04870
CV01001X1A02.f1	DV444419	cassava specific 623	Unknown	cyc
CV01001X1D01.f1	DV139025	Spurge Specific 3753	Unknown
CV01001X1D03.f1	DV149053	At5g51460 [Arabidopsis thaliana] gb|AAM13146.1| trehalose-6-phosphate phosphatase [Arabidopsis thaliana] ref|NP_199959.2| trehalose-6-phosphate phosphatase (TPPA) [Arabidopsis thaliana]	At5g51460
CV01001X1E01.f1	DV446339	At3g13000 [Arabidopsis thaliana] dbj|BAB02510.1| unnamed protein product [Arabidopsis thaliana] gb|AAM13157.1| unknown protein [Arabidopsis thaliana] ref|NP_187906.2| expressed protein [Arabidopsis thaliana]	At3g13000
CV01001X1E08.f1	DV144563	aspartate aminotransferase AAT1 [Arabidopsis thaliana] gb|AAC20731.1| aspartate aminotransferase (AAT1) [Arabidopsis thaliana] gb|AAL24394.1| aspartate aminotransferase (AAT1) [Arabidopsis thaliana] ref|NP_180654.1| aspartate aminotransferase, mitochondrial / transaminase A (ASP1) [Arabidopsis thaliana] sp|P46643|AAT1_ARATH Aspartate aminotransferase, mitochondrial precursor (Transaminase A) pir|…	At2g30970	cyc
CV01001X1E09.f1	DV453097	phosphoribosylformylglycinamidine cyclo-ligase precursor [Arabidopsis thaliana] gb|AAM98318.1| At3g55010/T15C9_10 [Arabidopsis thaliana] gb|AAL31210.1| AT3g55010/T15C9_10 [Arabidopsis thaliana] ref|NP_974437.1| phosphoribosylformylglycinamidine cyclo-ligase, chloroplast / phosphoribosyl-aminoimidazole synthetase / AIR synthase (PUR5) [Arabidopsis thaliana] ref|NP_191061.1| phosphoribosylformylgly…	At3g55010
CV01001X1E10.f1	DV129026	Spurge Specific 1278	Unknown
CV01001X1G03.f1	DV135918	hypothetical protein AN5857.2 [Aspergillus nidulans FGSC A4] ref|XP_409994.1| hypothetical protein AN5857.2 [Aspergillus nidulans FGSC A4]	Unknown
CV01001X1H01.f1	DV130454	cytochrome b/f complex subunit IV [Saccharum officinarum] gb|AAB29195.2| PetD [Zea mays] ref|YP_024407.1| cytochrome b6/f complex subunit IV [Saccharum hybrid cultivar SP-80-3280] gb|AAT44722.1| cytochrome b6/f complex subunit IV [Saccharum hybrid cultivar SP-80-3280] emb|CAA60316.1| cytochrome b/f [Zea mays] dbj|BAD27323.1| cytochrome b/f complex subunit IV [Saccharum officinarum] sp|P05643|PETD…	AtCg00730
CV01002X1A06.f1	DV124727	unknown [Oryza sativa (japonica cultivar-group)] emb|CAE54575.1| OSJNBa0011F23.16 [Oryza sativa (japonica cultivar-group)] emb|CAE02886.2| OSJNBa0015K02.3 [Oryza sativa (japonica cultivar-group)] ref|XP_474200.1| OSJNBa0011F23.16 [Oryza sativa (japonica cultivar-group)]	Unknown
CV01002X1A09.f1	DV150567	diphenol oxidase	At5g05390
CV01002X1B07.f1	DV147562	68417.m04652 expressed protein	At4g32680
CV01002X1B09.f1	DV125741	endo-1,4-beta-galactanase [Aspergillus niger]	Unknown
CV01002X1B10.f1	DV153975	At3g11420 [Arabidopsis thaliana] gb|AAM91595.1| unknown protein [Arabidopsis thaliana] ref|NP_187749.1| fringe-related protein [Arabidopsis thaliana] gb|AAG51451.1| unknown protein; 34369-36858 [Arabidopsis thaliana]	At3g11420
CV01002X1C10.f1	DV130560	auxin-regulated protein [Phaseolus vulgaris]	At3g43120
CV01002X1D06.f1	DV149870	putative heat shock transcription factor [Arabidopsis thaliana] dbj|BAC43337.1| putative heat shock transcription factor [Arabidopsis thaliana] ref|NP_180184.1| heat shock transcription factor family protein [Arabidopsis thaliana] pir||T02609 probable heat shock transcription factor At2g26150 [imported] - Arabidopsis thaliana	At2g26150
CV01002X1E02.f1	DV114133	Spurge Specific 4515	Unknown
CV01002X1E05.f1	DV139224	expressed protein [Arabidopsis thaliana]	At2g16990
CV01002X1F10.f1	DV139989	hypothetical protein MG10170.4 [Magnaporthe grisea 70-15] ref|XP_365950.1| hypothetical protein MG10170.4 [Magnaporthe grisea 70-15]	At1g18180
CV01002X1G06.f1	DV144202	Spurge Specific 4298	Unknown
CV01003A1B05.f1	DV134071	Hypothetical protein CBG22500 [Caenorhabditis briggsae]	At2g33040
CV01003A1B10.f1	DV147642	Spurge Specific 1928	Unknown	cyc
CV01003A1B12.f1	DV144640	ARG1-like protein 1 [Arabidopsis thaliana] ref|NP_173822.2| DNAJ heat shock protein, putative [Arabidopsis thaliana] gb|AAL67104.1| At1g24120/F3I6_4 [Arabidopsis thaliana]	At1g24120
CV01003A1C01.f1	DV139907	transcription factor-related [Arabidopsis thaliana] pir||H96576 hypothetical protein F22G10.17 [imported] - Arabidopsis thaliana gb|AAG51964.1| transcriptional regulator, putative; 35498-34111 [Arabidopsis thaliana]	At1g53670
CV01003A1C06.f1	DV132257	unnamed protein product [Arabidopsis thaliana]	At5g51740
CV01003A1D01.f1	DV442656	cassava specific 441	Unknown
CV01003A1D03.f1	DV451199	cassava specific 1123	Unknown	cyc
CV01003A1D11.f1	DV129526	putative protein [Arabidopsis thaliana] emb|CAB80635.1| putative protein [Arabidopsis thaliana] gb|AAS76242.1| At4g39720 [Arabidopsis thaliana] pir||T05009 hypothetical protein T19P19.110 - Arabidopsis thaliana ref|NP_195682.1| VQ motif-containing protein [Arabidopsis thaliana] gb|AAR92252.1| At4g39720 [Arabidopsis thaliana]	At1g35830
CV01003A1E04.f1	DV141054	unnamed protein product [Arabidopsis thaliana] ref|NP_197637.1| expressed protein [Arabidopsis thaliana]	At5g22450	cyc
CV01003A1E06.f1	DV447421	cassava specific 852	Unknown
CV01003A1E11.f1	DV137311	LHCII type III chlorophyll a/b binding protein [Vigna radiata]	At5g54270
CV01003A1F02.f1	DV143324	putative UDP-N-acetylglucosamine transporter [Oryza sativa (japonica cultivar-group)] dbj|BAD19722.1| putative UDP-N-acetylglucosamine transporter [Oryza sativa (japonica cultivar-group)]	At2g13650
CV01003A1F05.f1	DV127015	At1g48175 [Arabidopsis thaliana] gb|AAT41740.1| At1g48175 [Arabidopsis thaliana]	At1g48175
CV01003A1F07.f1	DV137091	Spurge Specific 3519	Unknown
CV01003A1F10.f1	DV133292	Spurge Specific 1672	Unknown	cyc
CV01003A1H08.f1	DV458854	cassava specific 1625	Unknown
CV01003A2A03.f1	DV118191	ubiquitin-conjugating enzyme family protein [Arabidopsis thaliana] pir||H84545 probable ubiquitin-conjugating enzyme [imported] - Arabidopsis thaliana gb|AAC64223.1| putative ubiquitin-conjugating enzyme [Arabidopsis thaliana]	At2g16920
CV01003A2B10.f1	DV113105	expressed protein [Arabidopsis thaliana] pir||T47664 hypothetical protein T26I12.130 - Arabidopsis thaliana emb|CAB75759.1| putative protein [Arabidopsis thaliana] gb|AAM20644.1| putative protein [Arabidopsis thaliana] gb|AAM91309.1| putative protein [Arabidopsis thaliana]	At3g55250	cyc
CV01003A2C03.f1BS	DV153602	At5g12260/MXC9_22 [Arabidopsis thaliana] gb|AAM74504.1| AT5g12260/MXC9_22 [Arabidopsis thaliana] dbj|BAB10044.1| unnamed protein product [Arabidopsis thaliana] ref|NP_196787.1| expressed protein [Arabidopsis thaliana]	At5g12260
CV01003A2C03.f1D	DV135941	Spurge Specific 3396	Unknown
CV01003A2C04.f1	DV446782	hypothetical protein [Neurospora crassa] gb|EAA33884.1| hypothetical protein [Neurospora crassa]	Unknown
CV01003A2C07.f1	DV147236	hypothetical protein [Arabidopsis thaliana] emb|CAB10362.1| hypothetical protein [Arabidopsis thaliana] pir||H71423 hypothetical protein dl3960w - Arabidopsis thaliana ref|NP_193319.1| expressed protein [Arabidopsis thaliana]	At4g15840
CV01003A2D10.f1	DV137648	68418.m00107 zinc finger (C3HC4-type RING finger) family protein contains Pfam domain, PF00097: Zinc finger, C3HC4 type (RING finger)	At5g01880	cyc
CV01003A2E08.f1	DV131356	putative protein [Arabidopsis thaliana] gb|AAK17173.1| putative protein [Arabidopsis thaliana] pir||T12997 hypothetical protein T21L8.170 - Arabidopsis thaliana	At3g47420
CV01003A2F02.f1	DV150024	C-terminal processing protease, putative [Arabidopsis thaliana]	At4g17740	cyc
CV01003A2F10.f1	DV122418	At1g75100/F9E10_5 [Arabidopsis thaliana]	At1g75100
CV01003A2F11.f1	DV144262	Fuct c3 protein [Vigna radiata var. radiata]	At3g19280
CV01003A2H03.f1	DV138349	unknown protein [Arabidopsis thaliana] gb|AAM53332.1| unknown protein [Arabidopsis thaliana] ref|NP_565218.1| MutT/nudix family protein [Arabidopsis thaliana]	At1g79690
CV01003A2H05.f1	DV141382	Spurge Specific 4009	Unknown
CV01003A2H08.f1	DV442805	cassava specific 1907	Unknown
CV01003A2H11.f1	DV138240	Spurge Specific 3649	Unknown
CV01003B1A12.f1	DV142441	unnamed protein product [Arabidopsis thaliana]	At1g69630
CV01003B1B02.f1	DV123277	putative protein [Arabidopsis thaliana] emb|CAB37532.1| putative protein [Arabidopsis thaliana] pir||T05619 hypothetical protein F20D10.40 - Arabidopsis thaliana ref|NP_195505.1| expressed protein [Arabidopsis thaliana]	At4g37920
CV01003B1B07.f1	DV157226	MAK16 protein-related [Arabidopsis thaliana]	At1g23280
CV01003B1B08.f1	DV126021	unknown protein [Arabidopsis thaliana] gb|AAP40395.1| unknown protein [Arabidopsis thaliana] gb|AAM65405.1| unknown [Arabidopsis thaliana] gb|AAM21312.1| EMB514 [Arabidopsis thaliana] dbj|BAD43068.1| unnamed protein product [Arabidopsis thaliana] ref|NP_201050.2| expressed protein [Arabidopsis thaliana]	At5g62440
CV01003B1C02.f1	DV126770	At4g36400/C7A10_960 [Arabidopsis thaliana] gb|AAL24169.1| At4g36400/C7A10_960 [Arabidopsis thaliana]	At4g36400
CV01003B1C03.f1	DV137282	isoflavone reductase-like protein [Arabidopsis thaliana] emb|CAA18833.1| isoflavone reductase-like protein [Arabidopsis thaliana] ref|NP_195180.1| isoflavone reductase family protein [Arabidopsis thaliana] pir||T05274 2'-hydroxyisoflavone reductase (EC 1.3.1.45) T4L20.120 - Arabidopsis thaliana	At4g34540
CV01003B1D03.f1	DV137660	Cytochrome P450 71D11 gb|AAB69644.1| putative cytochrome P450 [Lotus japonicus]	At5g25120
CV01003B1D11.f1	DV155647	At3g05250 [Arabidopsis thaliana] dbj|BAC42417.1| unknown protein [Arabidopsis thaliana] ref|NP_187176.2| zinc finger (C3HC4-type RING finger) family protein [Arabidopsis thaliana]	At3g05250
CV01003B1E05.f1	DV133428	putative protein [Arabidopsis thaliana] pir||T48633 hypothetical protein T15N1.90 - Arabidopsis thaliana	At5g14600
CV01003B1E07.f1	DV448179	cassava specific 897	Unknown
CV01003B1E11.f1BS	DV113283	zinc finger (CCCH-type) family protein [Arabidopsis thaliana] pir||T13430 hypothetical protein T17A13.10 - Arabidopsis thaliana emb|CAB79677.1| putative protein [Arabidopsis thaliana] gb|AAK76644.1| unknown protein [Arabidopsis thaliana] gb|AAL85054.1| unknown protein [Arabidopsis thaliana] gb|AAM62857.1| putative CCCH-type zinc finger protein [Arabidopsis thaliana]	At2g19810
CV01003B1E11.f1W	DV455708	cassava specific 1454	Unknown
CV01003B1E12.f1	DV449628	receptor-protein kinase-like protein [Arabidopsis thaliana] ref|NP_197789.1| protein kinase family protein [Arabidopsis thaliana]	At5g24010
CV01003B1F04.f1	DV140576	putative protein [Arabidopsis thaliana] pir||T06741 hypothetical protein F15B8.20 - Arabidopsis thaliana	At3g57790
CV01003B1F08.f1	DV137605	beta-glucosidase [Trifolium repens] pir||GLJY31 beta-glucosidase (EC 3.2.1.21) precursor (clone TRE361) - white clover sp|P26204|BGLS_TRIRP Non-cyanogenic beta-glucosidase precursor	At5g44640
CV01003B1F11.f1	DV129489	Spurge Specific 1320	Unknown	cyc
CV01003B1G06.f1	DV139549	nodulin-like protein [Arabidopsis thaliana] ref|NP_199558.1| nodulin MtN21 family protein [Arabidopsis thaliana]	At5g47470
CV01003B1G09.f1	DV134929	Putative sulfate transporter ATST1 [Oryza sativa (japonica cultivar-group)]	At3g51895
CV01003B1G11.f1	DV147726	68416.m00577 mitochondrial substrate carrier family protein contains Pfam profile: PF00153 mitochondrial carrier protein	At3g05290
CV01003B1G12.f1	DV128420	MCM3 protein [Pisum sativum]	At5g46280
CV01003B1H02.f1	DV127379	6-phosphogluconate dehydrogenase [Arabidopsis thaliana] gb|AAM78095.1| AT5g41670/MBK23_20 [Arabidopsis thaliana] gb|AAN72272.1| At5g41670/MBK23_20 [Arabidopsis thaliana] ref|NP_851113.1| 6-phosphogluconate dehydrogenase family protein [Arabidopsis thaliana] ref|NP_198982.1| 6-phosphogluconate dehydrogenase family protein [Arabidopsis thaliana]	At5g41670
CV01003B1H06.f1	DV149228	Spurge Specific 2118	Unknown
CV01003B1H09.f1	DV156509	At1g78060/F28K19_32 [Arabidopsis thaliana] ref|NP_177929.1| glycosyl hydrolase family 3 protein [Arabidopsis thaliana]	At1g78060
CV01003B2A05.f1	DV127245	Spurge Specific 1122	Unknown	cyc
CV01003B2A06.f1	DV126315	copper-transporting P-type ATPase [Brassica napus]	At5g44790
CV01003B2A08.f1	DV139152	cyclin-like protein [Arabidopsis thaliana] ref|NP_172928.2| cyclin, putative (SDS) [Arabidopsis thaliana]	At1g14750
CV01003B2B01.f1	DV129201	At5g63370/K9H21_7 [Arabidopsis thaliana] dbj|BAB10741.1| protein kinase [Arabidopsis thaliana] gb|AAM13284.1| protein kinase [Arabidopsis thaliana] gb|AAL32539.1| protein kinase [Arabidopsis thaliana] gb|AAL31185.1| AT5g63370/K9H21_7 [Arabidopsis thaliana] ref|NP_201142.1| protein kinase family protein [Arabidopsis thaliana]	At5g63370
CV01003B2B04.f1	DV126298	unknown [Arabidopsis thaliana] dbj|BAC43693.1| unknown protein [Arabidopsis thaliana] emb|CAB81160.1| hypothetical protein [Arabidopsis thaliana] gb|AAO42975.1| At4g08240 [Arabidopsis thaliana] emb|CAB45794.1| hypothetical protein [Arabidopsis thaliana] pir||T10551 hypothetical protein T12G13.80 - Arabidopsis thaliana ref|NP_567335.1| expressed protein [Arabidopsis thaliana] ref|NP_849344.1| expr…	At4g08240
CV01003B2B10.f1	DV142372	unknown [Arabidopsis thaliana] gb|AAM91058.1| AT5g14030/MUA22_2 [Arabidopsis thaliana] ref|NP_568293.1| translocon-associated protein beta (TRAPB) family protein [Arabidopsis thaliana] gb|AAK62613.1| AT5g14030/MUA22_2 [Arabidopsis thaliana]	At5g14030
CV01003B2C04.f1	DV152045	Spurge Specific 2478	Unknown
CV01003B2D02.f1	DV156478	transcription factor like protein [Arabidopsis thaliana] gb|AAT44918.1| putative AP2/EREBP transcription factor [Arabidopsis thaliana] pir||T48518 transcription factor like protein - Arabidopsis thaliana ref|NP_196720.1| AP2 domain-containing transcription factor, putative [Arabidopsis thaliana]	At5g11590
CV01003B2D05.f1	DV116343	MADS-box protein 15 [Petunia x hybrida]	At2g03710
CV01003B2E02.f1	DV133242	glutathione S-transferase [Euphorbia esula] sp|P57108|GSTZ_EUPES Glutathione S-transferase zeta class	At2g02390
CV01003B2E03.f1	DV153241	chromosome condensation regulator protein [Cicer arietinum]	At5g42140
CV01003B2E05.f1	DV141324	nodulin MtN21-like protein [Arabidopsis thaliana]	At3g28050
CV01003B2E08.f1	DV134696	Hsp70 interacting protein/thioredoxin chimera [Vitis labrusca]	At3g17880
CV01003B2E10.f1	DV448563	cassava specific 927	Unknown
CV01003B2F08.f1	DV124384	CONSTANS-like protein 2 [Malus x domestica]	At5g24930
CV01003B2F10.f1	DV452288	At1g72820/F3N23_2 [Arabidopsis thaliana] gb|AAM19953.1| At1g72820/F3N23_2 [Arabidopsis thaliana] ref|NP_565048.1| mitochondrial substrate carrier family protein [Arabidopsis thaliana] gb|AAD55629.1| Unknown protein [Arabidopsis thaliana] pir||B96753 hypothetical protein F3N23.2 [imported] - Arabidopsis thaliana	At1g72820
CV01003B2F11.f1	DV152876	chloroplast RNA binding protein [Phaseolus vulgaris] pir||S49463 RNA-binding protein RNP1 precursor - kidney bean	At1g60000
CV01003B2G01.f1	DV135109	Spurge Specific 3303	Unknown
CV01003B2G05.f1	DV121448	Spurge Specific 436	Unknown
CV01003B2H03.f1	DV136191	unnamed protein product [Arabidopsis thaliana]	At3g27520
CV01003B2H10.f1	DV130987	acyl-coA dehydrogenase [Arabidopsis thaliana] gb|AAM78046.1| At3g51840/AtG6 [Arabidopsis thaliana] dbj|BAA82478.1| Short-chain acyl CoA oxidase [Arabidopsis thaliana] gb|AAM19813.1| At3g51840/AtG6 [Arabidopsis thaliana] gb|AAC14411.1| putative acyl-coA dehydrogenase [Arabidopsis thaliana] ref|NP_190752.1| short-chain acyl-CoA oxidase [Arabidopsis thaliana] gb|AAB18129.1| G6p [Arabidopsis thaliana…	At3g51840
CV01003B2H12.f1	DV137918	Spurge Specific 3616	Unknown
CV01004A1A01.f1	DV153816	transmembrane protein, putative [Arabidopsis thaliana] gb|AAC24385.1| Hypothetical protein [Arabidopsis thaliana]	At1g02260
CV01004A1A07.f1	DV140475	BAC19.2 [Lycopersicon esculentum]	At5g49610
CV01004A1A08.f1	DV114395	Spurge Specific 2870	Unknown	cyc
CV01004A1B04.f1	DV157133	hypothetical protein [Oryza sativa (japonica cultivar-group)] dbj|BAD37944.1| hypothetical protein [Oryza sativa (japonica cultivar-group)]	At3g17530
CV01004A1B05.f1	DV451575	trehalase 1 GMTRE1 [Glycine max]	At4g24040
CV01004A1B08.f1	DV125791	P450 monooxygenase [Gossypium arboreum]	At4g12300
CV01004A1B11.f1	DV153343	KH domain-containing protein-like [Oryza sativa (japonica cultivar-group)] dbj|BAD15406.1| KH domain-containing protein-like [Oryza sativa (japonica cultivar-group)]	At1g54130
CV01004A1B12.f1	DV119403	protein F2K11.20 [imported] - Arabidopsis thaliana gb|AAF19705.1| F2K11.20 [Arabidopsis thaliana]	At5g23850
CV01004A1C05.f1	DV124045	unknown protein [Arabidopsis thaliana]	At5g11240
CV01004A1C08.f1	DV143642	hypothetical protein A_IG002N01.30 - Arabidopsis thaliana (fragment) gb|AAB61038.1| contains similarity to membrane associated salt-inducible protein [Arabidopsis thaliana]	At5g62990
CV01004A1C09.f1	DV138943	putative glucosyltransferase [Arabidopsis thaliana] pir||T01593 glycosyltransferase homolog F16B22.15 - Arabidopsis thaliana ref|NP_181994.1| ALG6, ALG8 glycosyltransferase family protein [Arabidopsis thaliana] sp|O80505|ALG8_ARATH Probable dolichyl pyrophosphate Glc1Man9GlcNAc2 alpha-1,3-glucosyltransferase (Dolichyl-P-Glc:Glc1Man9GlcNAc2-PP-dolichyl glucosyltransferase)	At2g44660
CV01004A1C11.f1	DV133408	Spurge Specific 3108	Unknown
CV01004A1D02.f1	DV141297	Spurge Specific 4002	Unknown
CV01004A1D08.f1	DV141880	putative TCP-1/cpn60 chaperonin family protein [Oryza sativa (japonica cultivar-group)] gb|AAS07232.1| putative TCP-1/cpn60 chaperonin family protein [Oryza sativa (japonica cultivar-group)]	At3g03960
CV01004A1D11.f1	DV155681	Spurge Specific 2889	Unknown	cyc
CV01004A1E01.f1	DV134488	putative protein [Arabidopsis thaliana] emb|CAA17149.1| putative protein [Arabidopsis thaliana] ref|NP_193913.1| calmodulin-binding family protein [Arabidopsis thaliana] pir||T05464 hypothetical protein T8O5.30 - Arabidopsis thaliana	At4g21820
CV01004A1E05.f1	DV114122	copine-related [Arabidopsis thaliana] ref|NP_850818.1| copine-related [Arabidopsis thaliana] ref|NP_974779.1| copine-related [Arabidopsis thaliana] ref|NP_974780.1| copine-related [Arabidopsis thaliana] pir||T48615 hypothetical protein F18O22.210 - Arabidopsis thaliana emb|CAB87781.1| putative protein [Arabidopsis thaliana] gb|AAM20448.1| putative protein [Arabidopsis thaliana] gb|AAN15568.1| put…	At5g14420
CV01004A1E06.f1B	DV120741	At5g12240 [Arabidopsis thaliana]	At5g12240
CV01004A1E06.f1W	DV117178	Spurge Specific 99	Unknown
CV01004A1E07.f1	DV133960	esterase/lipase/thioesterase-like protein [Oryza sativa (japonica cultivar-group)]	At1g54570
CV01004A1E10.f1	DV127550	serine/threonine specific protein kinase-like [Arabidopsis thaliana] gb|AAO00937.1| serine/threonine specific protein kinase-like [Arabidopsis thaliana] gb|AAL32598.1| serine/threonine specific protein kinase-like [Arabidopsis thaliana] ref|NP_197012.1| protein kinase, putative [Arabidopsis thaliana] pir||T51453 serine/threonine specific protein kinase-like - Arabidopsis thaliana	At5g15080
CV01004A1F03.f1	DV139142	unknown protein [Glycine max]	At4g16380
CV01004A1F05.f1	DV445424	putative protein kinase AFC3 [Oryza sativa (japonica cultivar-group)]	At4g32660	cyc
CV01004A1F10.f1	DV134329	putative polyprotein [Oryza sativa (japonica cultivar-group)] gb|AAU89150.1| integrase core domain containing protein [Oryza sativa (japonica cultivar-group)] gb|AAR87163.1| putative polyprotein [Oryza sativa (japonica cultivar-group)]	At4g23160
CV01004A1F11.f1	DV137793	putative poly(A) polymerase [Arabidopsis thaliana]	At2g17580
CV01004A1G01.f1	DV112184	Spurge Specific 4421	Unknown
CV01004A1G04.f1B	DV154470	At5g01075 [Arabidopsis thaliana] gb|AAM61737.1| unknown [Arabidopsis thaliana] ref|NP_568083.1| expressed protein [Arabidopsis thaliana]	At5g01075
CV01004A1G04.f1D	DV128082	unknown protein [Arabidopsis thaliana]	At3g57810
CV01004A1G06.f1	DV453125	At2g38360 [Arabidopsis thaliana] gb|AAC28768.1| unknown protein [Arabidopsis thaliana] gb|AAS68109.1| At2g38360 [Arabidopsis thaliana] ref|NP_181370.1| prenylated rab acceptor (PRA1) family protein [Arabidopsis thaliana] pir||T02509 hypothetical protein At2g38360 [imported] - Arabidopsis thaliana	At2g38360
CV01004A1G09.f1	DV153044	TFIIA-S [Arabidopsis thaliana] gb|AAM20063.1| putative transcription factor IIA small subunit [Arabidopsis thaliana] gb|AAL60014.1| putative transcription factor IIA small subunit [Arabidopsis thaliana] gb|AAM62958.1| transcription factor IIA small subunit [Arabidopsis thaliana] emb|CAB79354.1| transcription factor IIA small subunit [Arabidopsis thaliana] emb|CAB45079.1| transcription factor IIA …	At1g29760
CV01004A1H05.f1	DV145656	acyl CoA reductase, putative [Arabidopsis thaliana]	At3g44540
CV01004A2A07.f1	DV139233	At4g12700 [Arabidopsis thaliana] emb|CAB40987.1| putative protein [Arabidopsis thaliana] emb|CAB78312.1| putative protein [Arabidopsis thaliana] ref|NP_193006.1| expressed protein [Arabidopsis thaliana] pir||T06628 hypothetical protein T20K18.50 - Arabidopsis thaliana	At4g12700	cyc
CV01004A2A10.f1	DV136922	receptor serine/threonine kinase PR5K-like [Oryza sativa (japonica cultivar-group)]	At5g38280
CV01004A2A12.f1	DV137290	ABC transporter-like protein [Arabidopsis thaliana] ref|NP_200098.1| ABC transporter family protein [Arabidopsis thaliana]	At5g52860	cyc
CV01004A2B01.f1	DV142857	pentatricopeptide (PPR) repeat-containing protein [Arabidopsis thaliana] pir||F86230 hypothetical protein [imported] - Arabidopsis thaliana gb|AAB60724.1| F21M12.7 gene product [Arabidopsis thaliana]	At1g09680
CV01004A2B07.f1	DV449207	68414.m07519 copper homeostasis factor, putative / copper chaperone, putative (CCH) similar to gi:3168840 contains Pfam profile PF00403: Heavy-metal-associated domain	At1g66240
CV01004A2B09.f1	DV134892	unknown protein [Arabidopsis thaliana] ref|NP_172037.1| RNA helicase SDE3 (SDE3) [Arabidopsis thaliana] sp|Q8GYD9|SDE3_ARATH Probable RNA helicase SDE3 (Silencing defective protein 3)	At1g05460
CV01004A2B10.f1	DV112828	ubiquitin-conjugating enzyme, putative [Arabidopsis thaliana] gb|AAM60888.1| E2, ubiquitin-conjugating enzyme, putative [Arabidopsis thaliana]	At5g25760
CV01004A2B12.f1	DV127116	subtilisin-like protease [Glycine max]	At2g04160
CV01004A2C01.f1	DV133605	Spurge Specific 3129	Unknown
CV01004A2C05.f1	DV117816	Spurge Specific 146	Unknown
CV01004A2C06.f1	DV120944	Euphorbia specific57	Unknown
CV01004A2C09.f1	DV152877	MADS box protein [Capsicum annuum]	At1g69120
CV01004A2D03.f1	DV445348	galactinol synthase [Brassica napus]	At2g47180	cyc
CV01004A2E02.f1	DV148936	expressed protein [Arabidopsis thaliana]	At4g16060
CV01004A2E05.f1	DV131444	unnamed protein product [Arabidopsis thaliana]	At3g13060
CV01004A2E07.f1	DV143430	NBS-LRR disease resistance protein homologue [Hordeum vulgare]	Unknown
CV01004A2E08.f1	DV152784	Spurge Specific 2550	Unknown
CV01004A2E11.f1	DV125652	Spurge Specific 956	Unknown
CV01004A2F03.f1	DV147065	68418.m00625 nuclear pore complex protein-related contains weak similarity to Nuclear pore complex protein Nup88 (Nucleoporin Nup88) (88 kDa nuclear pore complex protein) (Swiss-Prot:Q99567) [Homo sapiens]	At5g05680
CV01004A2F05.f1	DV128487	At3g52500 [Arabidopsis thaliana] gb|AAK25903.1| unknown protein [Arabidopsis thaliana] gb|AAK64083.1| unknown protein [Arabidopsis thaliana] emb|CAB43423.1| putative protein [Arabidopsis thaliana] gb|AAK96717.1| Unknown protein [Arabidopsis thaliana] pir||T08449 hypothetical protein F22O6.120 - Arabidopsis thaliana ref|NP_566966.1| aspartyl protease family protein [Arabidopsis thaliana]	At3g52500
CV01004A2F07.f1	DV118046	hypothetical protein T24C10.3 [imported] - Arabidopsis thaliana gb|AAG00872.1| Unknown protein [Arabidopsis thaliana]	At1g54920	cyc
CV01004A2F09.f1	DV120726	eukaryotic translation initiation factor 3 subunit 11 / eIF-3 p25 / eIF3k (TIF3K1) [Arabidopsis thaliana] sp|Q9SZA3|IF3B_ARATH Eukaryotic translation initiation factor 3 subunit 11 (eIF-3 p25) (eIF3k) pir||T05976 hypothetical protein F17M5.10 - Arabidopsis thaliana emb|CAB38783.1| putative protein [Arabidopsis thaliana] emb|CAB80042.1| putative protein [Arabidopsis thaliana] gb|AAG53637.1| initia…	At4g33250
CV01004A2G01.f1	DV125607	isopentenyl pyrophosphate isomerase [Hevea brasiliensis] gb|AAD41765.1| isopentenyl pyrophosphate isomerase [Hevea brasiliensis]	At3g02780
CV01004A2G03.f1	DV455272	reduced vernalization response 1 [Arabidopsis thaliana] gb|AAM76972.1| reduced vernalization response 1 [Arabidopsis thaliana] ref|NP_188529.2| transcriptional factor B3 family protein [Arabidopsis thaliana]	At3g18990
CV01004A2G10.f1	DV130251	unknown protein [Arabidopsis thaliana] gb|AAL59929.1| unknown protein [Arabidopsis thaliana] ref|NP_566148.2| expressed protein [Arabidopsis thaliana]	At3g01720
CV01004A2H06.f1	DV146690	unknown [Arabidopsis thaliana] gb|AAM91400.1| At3g02690/F16B3_32 [Arabidopsis thaliana] gb|AAL16203.1| AT3g02690/F16B3_32 [Arabidopsis thaliana] gb|AAK73991.1| AT3g02690/F16B3_32 [Arabidopsis thaliana] ref|NP_566180.1| integral membrane family protein [Arabidopsis thaliana]	At3g02690
CV01004A2H08.f1	DV118751	probable transcription factor - fava bean emb|CAA66481.1| transcription factor [Vicia faba]	At4g17520
CV01004B1A02.f1	DV153742	Spurge Specific 2643	Unknown
CV01004B1A03.f1	DV153004	BP8 [Betula pendula] pir||S39475 embryonic protein BP8 - European white birch	Unknown
CV01004B1B05.f1	DV143047	putative disease resistance protein [Arabidopsis thaliana] emb|CAB36854.1| putative disease resistance protein [Arabidopsis thaliana] pir||T05259 probable disease resistance protein F18A5.290 - Arabidopsis thaliana	At1g47890
CV01004B1B07.f1	DV150465	alcohol dehydrogenase [Solanum tuberosum] pir||T07179 probable alcohol dehydrogenase (EC 1.1.1.1) (clone CP67) - potato	At1g22440
CV01004B1B08.f1	DV141361	At5g49800 [Arabidopsis thaliana] ref|NP_199791.2| expressed protein [Arabidopsis thaliana]	At5g49800
CV01004B1C03.f1	DV130909	unknown protein [Arabidopsis thaliana] gb|AAC98053.1| unknown protein [Arabidopsis thaliana] gb|AAL62351.1| unknown protein [Arabidopsis thaliana] pir||D84791 hypothetical protein At2g37330 [imported] - Arabidopsis thaliana ref|NP_181270.1| expressed protein [Arabidopsis thaliana]	At2g37330
CV01004B1C04.f1	DV114861	expressed protein [Arabidopsis thaliana] gb|AAL09761.1| AT3g12300/F28J15_117 [Arabidopsis thaliana] gb|AAM47364.1| AT3g12300/F28J15_117 [Arabidopsis thaliana]	At3g12300
CV01004B1C08.f1	DV146541	Spurge Specific 1794	Unknown
CV01004B1C10.f1	DV444873	cassava specific 2016	Unknown
CV01004B1C12.f1	DV132558	DNA-binding family protein [Arabidopsis thaliana]	At3g04590
CV01004B1D01.f1	DV133250	sterol-C5-desaturase [Arabidopsis thaliana] dbj|BAD44484.1| sterol-C5-desaturase [Arabidopsis thaliana] gb|AAD12944.1| sterol-C5-desaturase [Arabidopsis thaliana] ref|NP_186907.1| delta 7-sterol-C5-desaturase (STE1) [Arabidopsis thaliana] sp|Q39208|SC51_ARATH Delta-7-sterol-C5(6)-desaturase 1 (Delta-7-C-5 sterol desaturase 1) (Delta7-sterol-C5-desaturase 1) (STEROL1 protein) (Dwarf 7 protein)	At3g02580	cyc
CV01004B1D03.f1	DV133808	O-methyltransferase	At5g54160
CV01004B1D07.f1	DV138058	ENSANGP00000008152 [Anopheles gambiae str. PEST] ref|XP_311043.2| ENSANGP00000008152 [Anopheles gambiae str. PEST]	Unknown
CV01004B1E02.f1	DV117981	Spurge Specific 173	Unknown
CV01004B1E06.f1	DV156936	unknown protein [Oryza sativa (japonica cultivar-group)] dbj|BAD73017.1| unknown protein [Oryza sativa (japonica cultivar-group)]	At1g29050
CV01004B1E09.f1	DV135755	p300/CBP acetyltransferase-related protein 2 (PCAT2) [Arabidopsis thaliana]	At1g79000
CV01004B1F02.f1	DV140605	putative receptor kinase [Arabidopsis thaliana] ref|NP_192232.1| S-locus lectin protein kinase family protein [Arabidopsis thaliana] gb|AAD14451.1| putative receptor kinase [Arabidopsis thaliana] pir||A85041 probable receptor kinase [imported] - Arabidopsis thaliana	At4g23180
CV01004B1F03.f1	DV142016	unknown [Arabidopsis thaliana] emb|CAB75914.1| putative protein [Arabidopsis thaliana] ref|NP_191115.1| DNA-binding protein-related [Arabidopsis thaliana] pir||T47695 hypothetical protein T22E16.220 - Arabidopsis thaliana	At3g55560
CV01004B1F06.f1	DV453623	non-phosphorylating glyceraldehyde dehydrogenase [Nicotiana plumbaginifolia] sp|P93338|GAPN_NICPL NADP-dependent glyceraldehyde-3-phosphate dehydrogenase (Non-phosphorylating glyceraldehyde 3-phosphate dehydrogenase) (Glyceraldehyde-3-phosphate dehydrogenase [NADP+]) (Triosephosphate dehydrogenase)	At2g24270
CV01004B1G06.f1	DV124168	ubiquitin activating enzyme-like protein [Arabidopsis thaliana] gb|AAN15413.1| ubiquitin activating enzyme - like protein [Arabidopsis thaliana] gb|AAN03849.1| SUMO activating enzyme 1a [Arabidopsis thaliana] gb|AAL62367.1| ubiquitin activating enzyme - like protein [Arabidopsis thaliana] ref|NP_567712.1| SUMO activating enzyme 1a (SAE1a) [Arabidopsis thaliana]	At4g24940
CV01004B1G08.f1	DV118202	exocyst subunit EXO70 family protein [Arabidopsis thaliana] dbj|BAB02587.1| unnamed protein product [Arabidopsis thaliana] gb|AAP40501.1| unknown protein [Arabidopsis thaliana]	Unknown
CV01004B1G10.f1	DV131567	nodulin-like protein [Plantago major]	At2g40900
CV01004B1H06.f1	DV452983	hypothetical protein FG06392.1 [Gibberella zeae PH-1] ref|XP_386568.1| hypothetical protein FG06392.1 [Gibberella zeae PH-1]	At2g19770
CV01004B1H07.f1	DV144045	Spurge Specific 4277	Unknown
CV01004B1H08.f1	DV458163	unknown [Arabidopsis thaliana] gb|AAM51290.1| unknown protein [Arabidopsis thaliana] gb|AAK93586.1| unknown protein [Arabidopsis thaliana] dbj|BAB09190.1| unnamed protein product [Arabidopsis thaliana] ref|NP_199103.1| sterol carrier protein 2 (SCP-2) family protein [Arabidopsis thaliana]	At5g42890	cyc
CV01004B1H12.f1	DV141920	LMW heat shock protein [Euphorbia esula]	At5g51440
CV01004B2A05.f1	DV141602	At1g71160 [Arabidopsis thaliana] ref|NP_177272.1| beta-ketoacyl-CoA synthase family protein [Arabidopsis thaliana] pir||C96736 probable ketoacyl-CoA synthase F23N20.15 [imported] - Arabidopsis thaliana gb|AAG51695.1| putative ketoacyl-CoA synthase; 54926-53544 [Arabidopsis thaliana]	At1g71160
CV01004B2A06.f1	DV151650	hypothetical protein FG05207.1 [Gibberella zeae PH-1] ref|XP_385383.1| hypothetical protein FG05207.1 [Gibberella zeae PH-1]	Unknown	cyc
CV01004B2B01.f1	DV457721	unknown protein [Arabidopsis thaliana]	At1g64080
CV01004B2B02.f1	DV147120	Spurge Specific 1869	Unknown
CV01004B2B03.f1BW	DV148384	unnamed protein product [Arabidopsis thaliana]	At5g64230
CV01004B2B03.f1W	DV144316	acetyltranferase-like protein [Arabidopsis thaliana]	At3g26040
CV01004B2B05.f1	DV124780	putative oxidoreductase [Oryza sativa (japonica cultivar-group)] gb|AAN65027.1| putative oxidoreductase [Oryza sativa (japonica cultivar-group)]	At1g75200
CV01004B2C02.f1	DV123673	protein kinase AKINbetagamma-2 [Zea mays]	At1g09020
CV01004B2C05.f1	DV152707	6b-interacting protein 1 [Nicotiana tabacum]	At5g05550
CV01004B2C08.f1	DV129814	unknown protein [Arabidopsis thaliana] gb|AAK64155.1| unknown protein [Arabidopsis thaliana] gb|AAD11993.2| expressed protein [Arabidopsis thaliana] ref|NP_030664.1| amino acid transporter family protein [Arabidopsis thaliana]	At2g41190	cyc
CV01004B2C12.f1	DV145918	diphosphonucleotide phosphatase 1 [Lupinus luteus]	Unknown	cyc
CV01004B2D05.f1	DV142856	putative spindle pole body protein [Arabidopsis thaliana] gb|AAK25948.1| putative spindle pole body protein [Arabidopsis thaliana] ref|NP_568346.1| tubulin family protein [Arabidopsis thaliana]	At5g17410
CV01004B2E09.f1	DV444234	cassava specific 599	Unknown
CV01004B2E10.f1	DV157266	unnamed protein product [Arabidopsis thaliana] ref|NP_188063.1| RNA-binding protein, putative [Arabidopsis thaliana]	At3g14450
CV01004B2F03.f1	DV155995	At2g20710 [Arabidopsis thaliana] gb|AAD20924.1| hypothetical protein [Arabidopsis thaliana] pir||D84592 hypothetical protein At2g20710 [imported] - Arabidopsis thaliana ref|NP_179663.1| pentatricopeptide (PPR) repeat-containing protein [Arabidopsis thaliana]	At2g20710
CV01004B2F04.f1	DV146971	hypothetical protein CNBD5450 [Cryptococcus neoformans var. neoformans B-3501A]	Unknown
CV01004B2F05.f1	DV139631	S3 self-incompatibility locus-linked putative F-box protein S3-A113 [Petunia integrifolia subsp. inflata]	At3g10240
CV01004B2F09.f1	DV452681	cassava specific 1240	Unknown
CV01004B2G06.f1	DV127581	multicatalytic endopeptidase complex, proteasome precursor, beta subunit [Arabidopsis thaliana] emb|CAA74028.1| multicatalytic endopeptidase complex, proteasome precursor, beta subunit [Arabidopsis thaliana] emb|CAA16533.1| multicatalytic endopeptidase complex, proteasome precursor, beta subunit [Arabidopsis thaliana] gb|AAL15414.1| AT4g31300/F8F16_120 [Arabidopsis thaliana] gb|AAK96545.1| AT4g31…	At4g31300
CV01004B2G09.f1	DV120883	leucine-rich repeat family protein / protein kinase family protein [Arabidopsis thaliana]	At1g53430
CV01004B2H03.f1	DV115645	kinesin motor family protein [Arabidopsis thaliana] gb|AAK96543.1| AT3g16060/MSL1_10 [Arabidopsis thaliana] gb|AAL31147.1| AT3g16060/MSL1_10 [Arabidopsis thaliana]	At3g16060
CV01004B2H05.f1	DV147469	At4g38130 [Arabidopsis thaliana] gb|AAM13152.1| histone deacetylase [Arabidopsis thaliana] emb|CAB80478.1| Histone deacetylase [Arabidopsis thaliana] emb|CAB37553.1| Histone deacetylase [Arabidopsis thaliana] ref|NP_195526.1| histone deacetylase (RPD3A) [Arabidopsis thaliana] pir||T05640 histone deacetylase (EC 3.5.1.-) F20D10.250 - Arabidopsis thaliana sp|O22446|HDAC_ARATH Histone deacetylase (H…	At4g38130	cyc
CV01005A1A02.f1	DV153613	unknown protein [Arabidopsis thaliana] ref|NP_199987.2| peptidase M48 family protein [Arabidopsis thaliana]	At5g51740	cyc
CV01005A1A09.f1	DV145169	Spurge Specific 4397	Unknown
CV01005A1A11.f1	DV128915	putative protein [Arabidopsis thaliana] emb|CAB75466.1| putative protein [Arabidopsis thaliana] pir||T49310 hypothetical protein T16L24.240 - Arabidopsis thaliana ref|NP_191528.1| calmodulin-binding family protein [Arabidopsis thaliana] gb|AAN65063.1| putative protein [Arabidopsis thaliana]	At3g59690
CV01005A1B07.f1	DV441058	expressed protein similar to unknown protein (gb|AAF04428.1)	At5g55620
CV01005A1B08.f1	DV124183	LIM domain protein PLIM1 [Nicotiana tabacum]	At1g10200
CV01005A1B10.f1	DV137584	calcium-binding EF hand family protein [Arabidopsis thaliana]	At5g28830
CV01005A1C07.f1	DV141795	Spurge Specific 4050	Unknown
CV01005A1C08.f1	DV150090	68418.m08423 expressed protein similar to unknown protein (gb|AAB71479.1|)	At5g66810
CV01005A1C11.f1	DV451778	cassava specific 192	Unknown
CV01005A1D01.f1	DV149974	putative non-green plastid inner envelope membrane protein [Arabidopsis thaliana]	At2g38550
CV01005A1D02.f1BS	DV140107	unknown protein [Oryza sativa (japonica cultivar-group)] ref|NP_920161.1| unknown protein [Oryza sativa (japonica cultivar-group)] gb|AAL76194.1| Unknown protein [Oryza sativa] gb|AAK70623.1| Unknown protein [Oryza sativa]	Unknown	cyc
CV01005A1D02.f1W	DV112813	Euphorbia specific39	Unknown	cyc
CV01005A1D03.f1	DV457073	Glutaredoxin pir||S54825 glutaredoxin - castor bean	At5g40370
CV01005A1D06.f1	DV447249	putative protein [Arabidopsis thaliana] gb|AAM61124.1| prenylated Rab receptor 2 [Arabidopsis thaliana] emb|CAC80650.1| prenylated Rab receptor 6 [Arabidopsis thaliana] ref|NP_191170.1| prenylated rab acceptor (PRA1) family protein [Arabidopsis thaliana] pir||T47728 hypothetical protein F18O21.70 - Arabidopsis thaliana	At3g56110
CV01005A1D08.f1	DV454445	putative adenine phosphoribosyl transferase [Oryza sativa (japonica cultivar-group)] dbj|BAC81171.1| putative adenine phosphoribosyl transferase [Oryza sativa (japonica cultivar-group)]	Unknown
CV01005A1D09.f1	DV124263	Spurge Specific 824	Unknown
CV01005A1E01.f1	DV441644	putative isoprenylated protein [Arabidopsis thaliana] dbj|BAC42520.1| putative isoprenylated protein [Arabidopsis thaliana] gb|AAO39894.1| At1g71050 [Arabidopsis thaliana] ref|NP_177261.1| heavy-metal-associated domain-containing protein / copper chaperone (CCH)-related [Arabidopsis thaliana] gb|AAG51694.1| putative isoprenylated protein; 28702-28078 [Arabidopsis thaliana] pir||H96734 probable is…	At1g71050
CV01005A1E02.f1	DV132019	putative non-LTR retrolelement reverse transcriptase [Arabidopsis thaliana]	At2g01050
CV01005A1E04.f1	DV449235	cassava specific 971	Unknown
CV01005A1F06.f1	DV129312	At5g12470 [Arabidopsis thaliana] gb|AAM45049.1| unknown protein [Arabidopsis thaliana] gb|AAM14079.1| unknown protein [Arabidopsis thaliana] emb|CAC42908.1| putative protein [Arabidopsis thaliana] gb|AAO00814.1| putative protein [Arabidopsis thaliana] dbj|BAD43972.1| unknown protein [Arabidopsis thaliana] ref|NP_568280.1| expressed protein [Arabidopsis thaliana]	At5g12470
CV01005A1F12.f1	DV447472	PREDICTED: similar to Mannose-P-dolichol utilization defect 1 [Canis familiaris]	At5g59470
CV01005A1G02.f1	DV449098	cassava specific 960	Unknown
CV01005A1G05.f1	DV120540	OSJNBa0043L09.26 [Oryza sativa (japonica cultivar-group)]	At4g21445
CV01005A1G06.f1	DV151660	ribosome inactivating protein Euserratin 1 precursor [Euphorbia serrata]	Unknown
CV01005A1G09.f1	DV450332	unknown protein [Arabidopsis thaliana] gb|AAM13045.1| unknown protein [Arabidopsis thaliana] gb|AAD00113.1| ATGP2 [Arabidopsis thaliana] gb|AAC49851.1| GTP binding protein [Arabidopsis thaliana] gb|AAF40237.1| Arac1 [Arabidopsis thaliana] ref|NP_179371.1| Rac-like GTP-binding protein (ARAC1) (ATGP2) [Arabidopsis thaliana] pir||T08857 probable GTP-binding protein At2g17800 [imported] - Arabidopsis…	Unknown
CV01005A1G12.f1	DV134737	AAA-type ATPase family protein [Arabidopsis thaliana]	At3g15120
CV01005A1H02.f1	DV153377	At3g53110 [Arabidopsis thaliana] gb|AAO00804.1| RNA helicase -like protein [Arabidopsis thaliana] emb|CAB64214.1| RNA helicase-like protein [Arabidopsis thaliana] ref|NP_190879.1| DEAD/DEAH box helicase, putative [Arabidopsis thaliana] pir||T46157 RNA helicase-like protein - Arabidopsis thaliana	At3g53110
CV01005A1H07.f1	DV149891	peroxisomal copper-containing amine oxidase [Glycine max]	At2g42490
CV01005A1H10.f1	DV113626	68418.m05096 expressed protein	At5g41850
CV01005A1H11.f1	DV156864	unknown [Arabidopsis thaliana] pir||F96641 hypothetical protein T25B24.3 [imported] - Arabidopsis thaliana ref|NP_564781.1| expressed protein [Arabidopsis thaliana] gb|AAD25548.1| Unknown protein [Arabidopsis thaliana]	At1g61620
CV01005A2A02.f1	DV121390	Spurge Specific 440	Unknown
CV01005A2A06.f1	DV120402	Chain A, Crystal Structure Of Psbq Polypeptide Of Photosystem Ii From Higher Plants	At4g05180
CV01005A2A11.f1	DV455363	c6 type cytochrome [Arabidopsis thaliana] ref|NP_568640.1| cytochrome c6 (ATC6) [Arabidopsis thaliana] gb|AAL15359.1| AT5g45040/K21C13_23 [Arabidopsis thaliana] gb|AAK49619.1| AT5g45040/K21C13_23 [Arabidopsis thaliana] sp|Q93VA3|CYC6_ARATH Cytochrome c6, chloroplast precursor (Soluble cytochrome f) (Cytochrome c553) (Cytochrome c-553) (Cytochrome c-552) (Atc6)	At5g45040
CV01005A2B01.f1	DV157099	1-deoxy-D-xylulose-5-phosphate reductoisomerase [Populus alba x Populus tremula]	At5g62790
CV01005A2B02.f1	DV112971	Spurge Specific 387	Unknown
CV01005A2B03.f1	DV144140	ACE [Arabidopsis thaliana] gb|AAO11564.1| At1g72970/F3N23_17 [Arabidopsis thaliana] ref|NP_565050.1| glucose-methanol-choline (GMC) oxidoreductase family protein [Arabidopsis thaliana] gb|AAL06854.1| At1g72970/F3N23_17 [Arabidopsis thaliana] gb|AAD55644.1| ACE [Arabidopsis thaliana] pir||T50765 adhesion of calyx edges protein ACE [imported] - Arabidopsis thaliana	At1g72970
CV01005A2B09.f1	DV113025	lipid transfer protein 1 [Euphorbia lagascae]	At5g59320
CV01005A2C05.f1	DV133393	At2g41170 [Arabidopsis thaliana] ref|NP_850347.1| F-box family protein [Arabidopsis thaliana]	At2g41170
CV01005A2C07.f1	DV453315	cassava specific 1297	Unknown
CV01005A2D02.f1	DV114497	putative ABI3-interacting protein 2 [Oryza sativa (japonica cultivar-group)]	At5g48385
CV01005A2D05.f1	DV127558	68416.m06164 expressed protein	At3g55510
CV01005A2D07.f1	DV139731	Spurge Specific 3825	Unknown
CV01005A2D11.f1	DV448614	stress related protein, putative [Arabidopsis thaliana] gb|AAN15729.1| stress related protein, putative [Arabidopsis thaliana] gb|AAM14352.1| putative stress related protein [Arabidopsis thaliana] gb|AAK93588.1| putative stress related protein [Arabidopsis thaliana] gb|AAM96963.1| stress related protein, putative [Arabidopsis thaliana] ref|NP_176904.1| rubber elongation factor (REF) family protei…	At1g67360
CV01005A2E02.f1	DV150649	At1g26580 [Arabidopsis thaliana] pir||H86392 hypothetical protein T1K7.5 - Arabidopsis thaliana gb|AAS47629.1| At1g26580 [Arabidopsis thaliana] ref|NP_173980.1| expressed protein [Arabidopsis thaliana] gb|AAF98560.1| Contains similarity to a putative MYB family transcription factor gene T4M8.10 gi|4335752 from Arabidopsis thaliana BAC T4M8 gb|AC006284 and contains a Myb-like DNA-binding PF|00249 …	At1g26580
CV01005A2E05.f1	DV113918	Spurge Specific 1999	Unknown
CV01005A2G01.f1	DV134620	alpha-glucosidase 1 [Arabidopsis thaliana] ref|NP_196733.1| alpha-glucosidase 1 (AGLU1) [Arabidopsis thaliana] gb|AAK96644.1| AT5g11720/T22P22_110 [Arabidopsis thaliana] gb|AAN72233.1| At5g11720/T22P22_110 [Arabidopsis thaliana] pir||T48531 alpha-glucosidase 1 - Arabidopsis thaliana	At5g11720
CV01005A2G03.f1	DV126160	hypothetical protein [Oryza sativa (japonica cultivar-group)] dbj|BAD17466.1| hypothetical protein [Oryza sativa (japonica cultivar-group)]	At3g07600
CV01005A2G05.f1	DV145560	hypothetical protein At2g16900 [imported] - Arabidopsis thaliana	At2g16900
CV01005A2G06.f1	DV447442	Cationic peroxidase 1 precursor (PNPC1) gb|AAB06183.1| cationic peroxidase	At5g05340
CV01005A2H05.f1	DV444225	cassava specific 1983	Unknown
CV01005A2H06.f1	DV143520	nodulin MtN21 family protein [Arabidopsis thaliana]	At4g08300
CV01005A2H07.f1	DV137000	Spurge Specific 3509	Unknown
CV01005A2H08.f1	DV441314	hypothetical protein FG05186.1 [Gibberella zeae PH-1] ref|XP_385362.1| hypothetical protein FG05186.1 [Gibberella zeae PH-1]	Unknown
CV01005A2H10.f1	DV451024	cassava specific 1112	Unknown
CV01005B1A03.f1	DV127318	similar to late embryogenesis abundant proteins [Arabidopsis thaliana]	At2g44060
CV01005B1B03.f1	DV149272	hypothetical protein [Neurospora crassa] gb|EAA30136.1| hypothetical protein [Neurospora crassa]	At3g45740
CV01005B1B06.f1	DV155861	Spurge Specific 2935	Unknown
CV01005B1B11.f1	DV116431	F-box family protein [Arabidopsis thaliana] pir||T47951 hypothetical protein F2A19.190 - Arabidopsis thaliana emb|CAB71089.1| putative protein [Arabidopsis thaliana] gb|AAK62439.1| putative protein [Arabidopsis thaliana] gb|AAN15373.1| putative protein [Arabidopsis thaliana]	At3g61590
CV01005B1C06.f1	DV151916	Spurge Specific 2461	Unknown
CV01005B1D04.f1	DV137202	unnamed protein product [Arabidopsis thaliana] ref|NP_199839.1| pentatricopeptide (PPR) repeat-containing protein [Arabidopsis thaliana]	At5g50280	CV01005B1D04.f1
CV01005B1D05.f1	DV148527	Spurge Specific 2038	Unknown
CV01005B1D06.f1	DV130891	unknown protein [Arabidopsis thaliana] ref|NP_189238.2| expressed protein [Arabidopsis thaliana]	At3g26090
CV01005B1D07.f1	DV123621	Spurge Specific 761	Unknown
CV01005B1D08.f1	DV142732	heat shock protein MTSHP precursor, mitochondrial - tomato dbj|BAA32547.1| mitochondrial small heat shock protein [Lycopersicon esculentum]	At4g25200
CV01005B1D11.f1	DV448884	cassava specific 945	Unknown
CV01005B1D12.f1	DV148262	hypothetical protein [Arabidopsis thaliana] pir||T48006 hypothetical protein T17J13.100 - Arabidopsis thaliana ref|NP_191773.1| expressed protein [Arabidopsis thaliana]	At3g62140
CV01005B1E03.f1	DV126867	nucleolar protein family A, member 3 [Arabidopsis thaliana] gb|AAD25649.1| expressed protein [Arabidopsis thaliana] pir||H84589 hypothetical protein At2g20490 [imported] - Arabidopsis thaliana ref|NP_565472.1| nucleolar RNA-binding Nop10p family protein [Arabidopsis thaliana]	At2g20490
CV01005B1E05.f1	DV455540	cassava specific 1443	Unknown
CV01005B1F03.f1	DV454942	cassava specific 1410	Unknown
CV01005B1F04.f1	DV442181	DnaJ-like protein [Phaseolus vulgaris] pir||T11855 DnaJ protein homolog - kidney bean (fragment)	At2g17880	cyc
CV01005B1F05.f1	DV142169	Spurge Specific 4081	Unknown
CV01005B1F06.f1	DV132753	Spurge Specific 1621	Unknown
CV01005B1F09.f1	DV138706	NOT2/NOT3/NOT5 family protein [Arabidopsis thaliana]	At1g07705
CV01005B1F10.f1	DV125766	Spurge Specific 969	Unknown
CV01005B1G05.f1	DV115004	ADP-ribosylation factor 3 (ARF3) [Arabidopsis thaliana] sp|P40940|ARF3_ARATH ADP-ribosylation factor 3 pir||S41938 ADP-ribosylation factor 3 - Arabidopsis thaliana emb|CAA54564.1| ADP-ribosylation factor 3 [Arabidopsis thaliana] gb|AAL36196.1| putative ADP-ribosylation factor 3 [Arabidopsis thaliana] gb|AAN12955.1| ADP-ribosylation factor 3 [Arabidopsis thaliana] dbj|BAC42384.1| putative ADP-ribo…	At2g24765
CV01005B1G10.f1	DV446219	cassava specific 760	Unknown
CV01005B1H01.f1	DV449949	hypothetical protein [Arabidopsis thaliana] pir||D84586 hypothetical protein At2g20210 [imported] - Arabidopsis thaliana	At2g20210
CV01005B1H02.f1	DV122138	expressed protein [Arabidopsis thaliana] dbj|BAC42511.1| unknown protein [Arabidopsis thaliana] gb|AAO64882.1| At5g13560 [Arabidopsis thaliana]	At5g13560
CV01005B1H03.f1	DV124148	unknown protein [Arabidopsis thaliana] gb|AAL59995.1| unknown protein [Arabidopsis thaliana] gb|AAM61212.1| unknown [Arabidopsis thaliana] ref|NP_563993.1| expressed protein [Arabidopsis thaliana]	At1g16210
CV01005B1H07.f1	DV131029	At3g51970 [Arabidopsis thaliana] emb|CAB41317.1| hypothetical protein [Arabidopsis thaliana] dbj|BAD42903.1| wax synthase-like protein [Arabidopsis thaliana] pir||T49076 hypothetical protein F4F15.80 - Arabidopsis thaliana ref|NP_190765.1| long-chain-alcohol O-fatty-acyltransferase family protein / wax synthase family protein [Arabidopsis thaliana]	At3g51970
CV01005B2A03.f1	DV132581	putative cytochrome c oxidoreductase [Arabidopsis thaliana]	At4g15920
CV01005B2A07.f1	DV148526	Spurge Specific 2037	Unknown
CV01005B2B01.f1	DV449431	unknown [Arabidopsis thaliana] gb|AAM47934.1| unknown protein [Arabidopsis thaliana] gb|AAL62362.1| unknown protein [Arabidopsis thaliana] ref|NP_564160.1| senescence-associated protein-related [Arabidopsis thaliana]	At1g78020
CV01005B2B07.f1	DV447123	hypothetical protein FG00739.1 [Gibberella zeae PH-1] ref|XP_380915.1| hypothetical protein FG00739.1 [Gibberella zeae PH-1]	At4g11230
CV01005B2B08.f1	DV137532	Spurge Specific 3565	Unknown
CV01005B2B10.f1	DV127856	ankyrin repeat-like protein [Oryza sativa (japonica cultivar-group)] dbj|BAD22162.1| ankyrin repeat-like protein [Oryza sativa (japonica cultivar-group)] dbj|BAD19336.1| ankyrin repeat-like protein [Oryza sativa (japonica cultivar-group)]	At3g01750
CV01005B2B11.f1	DV154451	PVR3-like protein [Ananas comosus]	At5g48485
CV01005B2C01.f1	DV457447	unknown protein [Arabidopsis thaliana] gb|AAM91581.1| unknown protein [Arabidopsis thaliana] ref|NP_177770.1| expressed protein [Arabidopsis thaliana] ref|NP_974155.1| expressed protein [Arabidopsis thaliana] gb|AAG51943.1| hypothetical protein; 19301-18673 [Arabidopsis thaliana] pir||B96792 hypothetical protein F14G6.4 [imported] - Arabidopsis thaliana gb|AAF16657.1| hypothetical protein; 22462-…	At1g76440
CV01005B2C02.f1	DV140752	hypothetical protein FG06668.1 [Gibberella zeae PH-1] ref|XP_386844.1| hypothetical protein FG06668.1 [Gibberella zeae PH-1]	Unknown
CV01005B2C05.f1	DV151794	adaptin family protein [Arabidopsis thaliana] ref|NP_567022.1| adaptin family protein [Arabidopsis thaliana]	At3g55480
CV01005B2C08.f1	DV149908	68417.m01759 UBX domain-containing protein low similarity to SP|Q9UNN5 FAS-associated factor 1 (FAF1 protein) {Homo sapiens}; contains Pfam profile PF00789: UBX domain	At4g10790
CV01005B2C11.f1	DV447364	68415.m00723 membrane protein, putative contains 2 transmembrane domains;	At2g06520
CV01005B2D03.f1	DV440840	cassava specific 1796	Unknown
CV01005B2E05.f1	DV154605	At1g79790 [Arabidopsis thaliana] ref|NP_565221.1| haloacid dehalogenase-like hydrolase family protein [Arabidopsis thaliana]	At1g79790
CV01005B2F07.f1	DV145826	Spurge Specific 1702	Unknown
CV01005B2F08.f1	DV136908	hypothetical protein [Arabidopsis thaliana] gb|AAM64392.1| unknown [Arabidopsis thaliana] gb|AAL69498.1| unknown protein [Arabidopsis thaliana] gb|AAK59485.1| unknown protein [Arabidopsis thaliana] ref|NP_566301.1| expressed protein [Arabidopsis thaliana]	At3g07210	cyc
CV01005B2G01.f1	DV130033	unknown protein [Arabidopsis thaliana] gb|AAO42971.1| At1g53885 [Arabidopsis thaliana] ref|NP_564644.1| senescence-associated protein-related [Arabidopsis thaliana]	At1g53885
CV01005B2G04.f1	DV122630	Spurge Specific 668	Unknown
CV01005B2G06.f1	DV150137	Spurge Specific 2240	Unknown
CV01005B2G10.f1	DV135124	unknown protein [Arabidopsis thaliana] gb|AAO42042.1| unknown protein [Arabidopsis thaliana] ref|NP_201105.1| expressed protein [Arabidopsis thaliana]	At5g63000
CV01005B2H06.f1	DV114039	40S ribosomal protein S7 (RPS7A) [Arabidopsis thaliana] ref|NP_849786.1| 40S ribosomal protein S7 (RPS7A) [Arabidopsis thaliana] pir||A96526 probable 40S ribosomal protein S7 homolog, [imported] - Arabidopsis thaliana gb|AAG50658.1| 40S ribosomal protein S7 homolog, putative [Arabidopsis thaliana] gb|AAG60128.1| 40S ribosomal protein S7 homolog, putative [Arabidopsis thaliana] gb|AAL06501.1| At1g…	At1g48830
CV01005B2H11.f1	DV130948	Spurge Specific 1458	Unknown
CV01006A1A01.f1	DV127472	Spurge Specific 1143	Unknown
CV01006A1A06.f1	DV448774	unknown [Arabidopsis thaliana]	At5g44060
CV01006A1B04.f1	DV135189	hypothetical protein MG05685.4 [Magnaporthe grisea 70-15] ref|XP_360311.1| hypothetical protein MG05685.4 [Magnaporthe grisea 70-15]	Unknown
CV01006A1B06.f1	DV150763	T6D22.1 [Arabidopsis thaliana]	At1g07910
CV01006A1C02.f1	DV127083	DEAD-Box RNA helicase-like protein [Arabidopsis thaliana] gb|AAM13255.1| DEAD-Box RNA helicase-like protein [Arabidopsis thaliana] gb|AAL32580.1| DEAD-Box RNA helicase-like protein [Arabidopsis thaliana] ref|NP_188872.2| DEAD box RNA helicase, putative [Arabidopsis thaliana]	At3g22330
CV01006A1C05.f1	DV154853	golden2-like transcription factor [Arabidopsis thaliana] gb|AAM15392.1| expressed protein [Arabidopsis thaliana] gb|AAD21709.2| expressed protein [Arabidopsis thaliana] gb|AAM10047.1| unknown protein [Arabidopsis thaliana] gb|AAK96791.1| Unknown protein [Arabidopsis thaliana] gb|AAK20120.1| golden2-like protein 1 [Arabidopsis thaliana] ref|NP_565476.1| golden2-like transcription factor (GLK1) [Ar…	At2g20570
CV01006A1C06.f1	DV443942	68414.m00668 hypothetical protein	At1g06320
CV01006A1C12.f1	DV151111	Spurge Specific 2364	Unknown
CV01006A1D06.f1	DV443337	cassava specific 4	Unknown
CV01006A1D11.f1	DV454197	cassava specific 1372	Unknown
CV01006A1E01.f1	DV128760	unknown protein [Arabidopsis thaliana] gb|AAK44022.1| unknown protein [Arabidopsis thaliana] ref|NP_567991.1| La domain-containing protein [Arabidopsis thaliana]	At4g35890
CV01006A1E02.f1	DV149767	AT4g15470/dl3775w [Arabidopsis thaliana]	At4g15470
CV01006A1E03.f1	DV128524	adrenodoxin-like ferredoxin 1 [Arabidopsis thaliana] dbj|BAB86773.1| MFDX2 precursor [Arabidopsis thaliana] gb|AAO44070.1| At4g21090 [Arabidopsis thaliana] ref|NP_193841.2| adrenodoxin-like ferredoxin 1 [Arabidopsis thaliana] ref|NP_849415.1| adrenodoxin-like ferredoxin 1 [Arabidopsis thaliana]	At4g21090
CV01006A1E05.f1	DV146441	inositol 1,3,4-trisphosphate 5/6-kinase [Arabidopsis thaliana] pir||JC5401 inositol 1,3,4-trisphosphate 5/6-kinase (EC 2.7.-.-) [imported] - Arabidopsis thaliana	At5g16760
CV01006A1E07.f1	DV155477	ankyrin-like protein [Oryza sativa (japonica cultivar-group)]	Unknown
CV01006A1E10.f1	DV443177	cassava specific 490	Unknown
CV01006A1F05.f1	DV148578		Unknown
CV01006A1F08.f1	DV137833	putative HAM1 protein [Arabidopsis thaliana] ref|NP_567410.1| inosine triphosphate pyrophosphatase, putative / HAM1 family protein [Arabidopsis thaliana]	At4g13720
CV01006A1G01.f1	DV141306	endoxyloglucan transferase-like protein [Arabidopsis thaliana] emb|CAB45508.1| endoxyloglucan transferase-like protein [Arabidopsis thaliana] ref|NP_193045.1| xyloglucan:xyloglucosyl transferase, putative / xyloglucan endotransglycosylase, putative / endo-xyloglucan transferase, putative [Arabidopsis thaliana] pir||T10211 xyloglucan endo-1,4-beta-D-glucanase homolog F25G13.180 - Arabidopsis thali…	At4g13090
CV01006A1H01.f1	DV454266	cassava specific 1377	Unknown
CV01006A1H05.f1	DV150127	pentatricopeptide (PPR) repeat-containing protein [Arabidopsis thaliana]	At5g18390
CV01006A1H07.f1	DV148808	Mal d 1-like [Malus x domestica]	At1g70850
CV01006A1H08.f1	DV113123	bell-like homeodomain protein 3 [Lycopersicon esculentum]	At5g41410
CV01006A1H10.f1	DV147991	12246 pir||B96642 hypothetical protein T13M11.2 [imported] - Arabidopsis thaliana	At1g61670
CV01006A2A01.f1	DV112831	Hypothetical protein [Oryza sativa (japonica cultivar-group)] gb|AAO17021.1| Hypothetical protein [Oryza sativa (japonica cultivar-group)]	At2g40780
CV01006A2A05.f1	DV131101	OSJNBa0093F12.4 [Oryza sativa (japonica cultivar-group)] emb|CAE03930.3| OSJNBa0093F12.4 [Oryza sativa (japonica cultivar-group)] ref|XP_473729.1| OSJNBa0093F12.4 [Oryza sativa (japonica cultivar-group)] ref|XP_462674.1| OSJNBa0093F12.4 [Oryza sativa (japonica cultivar-group)]	At1g68310
CV01006A2A07.f1	DV157064	putative protein kinase [Oryza sativa (japonica cultivar-group)]	At2g28930
CV01006A2A12.f1	DV153640	Spurge Specific 2633	Unknown
CV01006A2B02.f1	DV148290	At3g02280 [Arabidopsis thaliana] ref|NP_186877.2| flavodoxin family protein [Arabidopsis thaliana]	At3g02280
CV01006A2B04.f1	DV143981	Strong similarity to phosphoribosylanthranilate transferase gb|D86180 from Pisum sativum. This ORF may be part of a larger gene that lies in the overlapping region. [Arabidopsis thaliana] pir||T00782 probable anthranilate phosphoribosyltransferase (EC 2.4.2.18) T22J18.21 - Arabidopsis thaliana	At1g22610
CV01006A2B05.f1	DV143562	unknown protein [Arabidopsis thaliana] gb|AAO42076.1| unknown protein [Arabidopsis thaliana] ref|NP_189234.1| expressed protein [Arabidopsis thaliana]	At3g26050
CV01006A2B06.f1	DV124209	phosphatidate cytidylyltransferase family protein [Arabidopsis thaliana]	At2g45150
CV01006A2B07.f1	DV139173	mitotic cyclin [Sesbania rostrata]	At5g06150
CV01006A2C09.f1	DV124491	calreticulin [Trypanosoma congolense]	At1g09210
CV01006A2C11.f1	DV129496	unknown [Arabidopsis thaliana] gb|AAM70584.1| At1g15980/T24D18_8 [Arabidopsis thaliana] gb|AAL15333.1| At1g15980/T24D18_8 [Arabidopsis thaliana] gb|AAF18495.1| ESTs gb|T43280, gb|AA395195 come from this gene. [Arabidopsis thaliana] pir||D86294 T24D18.8 protein - Arabidopsis thaliana ref|NP_563986.1| expressed protein [Arabidopsis thaliana]	At1g15980
CV01006A2D04.f1	DV135208	unknown protein [Arabidopsis thaliana] gb|AAD21469.2| expressed protein [Arabidopsis thaliana] gb|AAL14415.1| At2g35880/F11F19.21 [Arabidopsis thaliana] ref|NP_565829.1| expressed protein [Arabidopsis thaliana]	At2g35880
CV01006A2D05.f1	DV145953	Spurge Specific 4559	Unknown
CV01006A2D08.f1	DV133020	Contains similarity to bHLH transcription factor GBOF-1 from Tulipa gesneriana gb|AF185269. EST gb|AI996380 comes from this gene. [Arabidopsis thaliana] pir||F86192 hypothetical protein [imported] - Arabidopsis thaliana	At2g43140
CV01006A2E01.f1	DV151854	hypothetical protein PF10_0037 [Plasmodium falciparum 3D7] gb|AAN35235.1| hypothetical protein [Plasmodium falciparum 3D7]	At5g51710
CV01006A2E06.f1	DV130811	MATE efflux protein-related [Arabidopsis thaliana]	At4g38380
CV01006A2E10.f1	DV150868	At4g37760/T28I19_40 [Arabidopsis thaliana] gb|AAL57712.1| AT4g37760/T28I19_40 [Arabidopsis thaliana] ref|NP_568033.1| squalene monooxygenase, putative / squalene epoxidase, putative [Arabidopsis thaliana]	At4g37760
CV01006A2F01.f1	DV134688	Spurge Specific 3254	Unknown
CV01006A2F03.f1	DV120381	glucose-1-phosphate adenylyltransferase (EC 2.7.7.27) - garden pea emb|CAA65541.1| ADP-glucose pyrophosphorylase [Pisum sativum]	At2g21590
CV01006A2G01.f1	DV146147	L-asparaginase, putative / L-asparagine amidohydrolase, putative [Arabidopsis thaliana]	At5g61540
CV01006A2G04.f1	DV138184	protein arginine N-methyltransferase 3-like protein [Arabidopsis thaliana]	At3g12270
CV01006A2H01.f1	DV148807	blight resistance protein RGA4 [Solanum bulbocastanum]	At3g14470
CV01006A2H12.f1	DV152554	unnamed protein product [Arabidopsis thaliana] ref|NP_196111.1| hypothetical protein [Arabidopsis thaliana]	At5g04910
CV01006B1A01.f1	DV146773	unknown [Arabidopsis thaliana]	At5g06210.1
CV01006B1A04.f1	DV148338	NADH:ubiquinone oxidoreductase-like protein [Arabidopsis thaliana] gb|AAO44048.1| At5g18800 [Arabidopsis thaliana] ref|NP_197381.1| NADH-ubiquinone oxidoreductase 19 kDa subunit (NDUFA8) family protein [Arabidopsis thaliana] ref|NP_850849.1| NADH-ubiquinone oxidoreductase 19 kDa subunit (NDUFA8) family protein [Arabidopsis thaliana]	At5g18800
CV01006B1A09.f1	DV116385	RabGAP/TBC domain-containing protein [Arabidopsis thaliana] pir||T05242 hypothetical protein F18A5.120 - Arabidopsis thaliana emb|CAB36837.1| putative protein [Arabidopsis thaliana] emb|CAB78415.1| putative protein [Arabidopsis thaliana]	At4g13730
CV01006B1B04.f1	DV147590	putative Egh16H1 precursor isoform A [Blumeria graminis f. sp. hordei]	Unknown
CV01006B1B07.f1	DV138617	putative phospholipase [Arabidopsis thaliana] gb|AAK43921.1| putative phospholipase [Arabidopsis thaliana] pir||T00552 lysophospholipase homolog F12L6.8 - Arabidopsis thaliana	At2g39420
CV01006B1C01.f1	DV133328	putative phospholipase D [Oryza sativa (japonica cultivar-group)]	Unknown
CV01006B1C03.f1	DV133837	Spurge Specific 13	Unknown
CV01006B1C04.f1	DV113094	P0686C03.10 [Oryza sativa (japonica cultivar-group)]	Unknown
CV01006B1C07.f1	AF230740	CDK Activating Kinase	At4g28980
CV01006B1C09.f1	DV132854	F28N24.24 protein - Arabidopsis thaliana gb|AAF88130.1| Unknown protein [Arabidopsis thaliana]	At1g29050
CV01006B1C11.f1	DV444664	putative GTP-binding protein (extra large) [Arabidopsis thaliana] gb|AAC19352.1| extra-large G-protein [Arabidopsis thaliana] pir||T51593 GTP-binding regulatory protein extra-large [validated] - Arabidopsis thaliana ref|NP_565553.1| extra-large guanine nucleotide binding protein / G-protein (XLG) [Arabidopsis thaliana]	At2g23460
CV01006B1D02.f1	DV151297	Spurge Specific 2386	Unknown
CV01006B1D04.f1	DV445982	nucleotide sugar epimerase-like protein [Arabidopsis thaliana] emb|CAB45972.1| nucleotide sugar epimerase-like protein [Arabidopsis thaliana] gb|AAN12948.1| putative nucleotide sugar epimerase [Arabidopsis thaliana] ref|NP_192962.1| NAD-dependent epimerase/dehydratase family protein [Arabidopsis thaliana] pir||T48135 nucleotide sugar epimerase-like protein - Arabidopsis thaliana	At4g12250
CV01006B1D07.f1	DV114867	putative heat shock protein [Oryza sativa (japonica cultivar-group)]	At5g49580
CV01006B1D08.f1	DV445404	unnamed protein product [Tetraodon nigroviridis]	Unknown
CV01006B1E12.f1	DV151971	Spurge Specific 2463	Unknown
CV01006B1F05.f1	DV156361	AT4g37020 [Arabidopsis thaliana] ref|NP_568013.1| expressed protein [Arabidopsis thaliana]	At4g37020
CV01006B1F08.f1	DV138244	F5O11.14 [Arabidopsis thaliana] ref|NP_172704.1| ACT domain-containing protein (ACR8) [Arabidopsis thaliana] gb|AAM93433.1| ACR8 [Arabidopsis thaliana] pir||F86258 protein F5O11.14 [imported] - Arabidopsis thaliana	At1g12420
CV01006B1G04.f1	DV155021	fiber protein Fb25 [Gossypium barbadense]	At5g43260
CV01006B1H01.f1	DV127204	bZIP transcription factor [Capsicum chinense]	At4g34590
CV01006B1H08.f1	DV128731	UTP-glucose glucosyltransferase [Manihot esculenta] sp|Q40288|UFO6_MANES Flavonol 3-O-glucosyltransferase 6 (UDP-glucose flavonoid 3-O-glucosyltransferase 6) pir||S41952 UTP-glucose glucosyltransferase - cassava (fragment)	At3g21790
CV01006B2A10.f1	DV442691	cassava specific 442	Unknown	cyc
CV01006B2A11.f1	DV129886	3-phosphoserine phosphatase [Arabidopsis thaliana] gb|AAM20321.1| 3-phosphoserine phosphatase [Arabidopsis thaliana] gb|AAM64935.1| 3-phosphoserine phosphatase [Arabidopsis thaliana] gb|AAL38792.1| 3-phosphoserine phosphatase [Arabidopsis thaliana] pir||B86320 3-phosphoserine phosphatase [imported] - Arabidopsis thaliana ref|NP_973858.1| 3-phosphoserine phosphatase (PSP) [Arabidopsis thaliana] re…	At1g18640
CV01006B2B07.f1	DV137021	Spurge Specific 3511	Unknown
CV01006B2B09.f1	DV149797	unnamed protein product [Arabidopsis thaliana]	At3g14205
CV01006B2B10.f1	DV144030	chalcone isomerase, putative [Arabidopsis thaliana]	At1g53520
CV01006B2B12.f1	DV144974	sugar transporter [Citrus unshiu]	At1g79820
CV01006B2C04.f1	DV146894	Spurge Specific 1836	Unknown
CV01006B2C06.f1	DV126939	putative protein [Arabidopsis thaliana] emb|CAB36798.1| putative protein [Arabidopsis thaliana] pir||T05204 hypothetical protein F4I10.170 - Arabidopsis thaliana	At4g33240
CV01006B2D09.f1	DV136236	AT5g42540/K16E1_1 [Arabidopsis thaliana] gb|AAK32883.1| AT5g42540/K16E1_1 [Arabidopsis thaliana]	At5g42540
CV01006B2E03.f1	DV137640	Spurge Specific 3577	Unknown
CV01006B2E08.f1	DV157392	AT4g12340/T4C9_180 [Arabidopsis thaliana] emb|CAB78277.1| hypothetical protein [Arabidopsis thaliana] emb|CAB45981.1| hypothetical protein [Arabidopsis thaliana] gb|AAL25540.1| AT4g12340/T4C9_180 [Arabidopsis thaliana] pir||T48144 hypothetical protein T4C9.180 - Arabidopsis thaliana ref|NP_567389.1| expressed protein [Arabidopsis thaliana]	At4g12340
CV01006B2E12.f1	DV154341	At5g42350/MDH9_4 [Arabidopsis thaliana] dbj|BAB10476.1| unnamed protein product [Arabidopsis thaliana] gb|AAL32014.1| AT5g42350/MDH9_4 [Arabidopsis thaliana] ref|NP_199050.1| kelch repeat-containing F-box family protein [Arabidopsis thaliana]	At5g42360
CV01006B2F04.f1	DV124073	biogenesis protein [Lotus corniculatus var. japonicus]	At5g54290
CV01006B2F11.f1	DV138851	At1g05500 [Arabidopsis thaliana] gb|AAM98179.1| Ca2+-dependent lipid-binding protein, putative [Arabidopsis thaliana]	At1g05500
CV01006B2G07.f1	DV455340	monodehydroascorbate reductase [Brassica oleracea]	At1g63940
CV01006B2G10.f1	DV114087	expressed protein [Arabidopsis thaliana] pir||B96711 hypothetical protein F24J5.10 [imported] - Arabidopsis thaliana gb|AAD49977.1| ESTs gb|T41781 and gb|AA586096 come from this gene. [Arabidopsis thaliana] gb|AAG54002.1| unknown protein [Arabidopsis thaliana] gb|AAK73973.1| At1g68660/F24J5_4 [Arabidopsis thaliana] gb|AAM52239.1| At1g68660/F24J5_4 [Arabidopsis thaliana] gb|AAM63011.1| unknown [Ar…	At1g68660
CV01006B2H01.f1	DV139933	hexose transport protein STC - castor bean gb|AAA79761.1| sugar carrier protein sp|Q41144|STC_RICCO Sugar carrier protein C	At1g11260
CV01006B2H03.f1	DV132697	glutamate--tRNA ligase [Nicotiana tabacum] pir||S51685 glutamate-tRNA ligase (EC 6.1.1.17) - common tobacco sp|Q43794|SYE_TOBAC Glutamyl-tRNA synthetase (Glutamate--tRNA ligase) (GluRS)	At5g64050
CV01006B2H09.f1	DV145151	HSR203J protein-like protein [Arabidopsis thaliana] ref|NP_201024.1| expressed protein [Arabidopsis thaliana]	At5g62180
CV01007A1A01.f1	DV152942	P0432C03.20 [Oryza sativa (japonica cultivar-group)] dbj|BAB85431.1| P0432C03.20 [Oryza sativa (japonica cultivar-group)]	At3g10150
CV01007A1A12.f1	DV145618	putative SKP1 interacting partner 4 SKIP4 [Arabidopsis thaliana]	At3g61350
CV01007A1B01.f1	DV146171	extracellular dermal glycoprotein	At1g03220
CV01007A1B05.f1	DV133349	Spurge Specific 1682	Unknown
CV01007A1B08.f1	DV126451	unknown [Arabidopsis thaliana]	At2g01490
CV01007A1B12.f1	DV132093	Spurge Specific 1573	Unknown
CV01007A1C03.f1	DV156932	Spurge Specific 3044	Unknown
CV01007A1C10.f1	DV142227	heat shock protein 70 cognate [Arabidopsis thaliana] pir||S46302 dnaK-type molecular chaperone hsc70.1 - Arabidopsis thaliana	At5g02500
CV01007A1D01.f1	DV124683	GONST3 Golgi Nucleotide sugar transporter [Arabidopsis thaliana] pir||H96790 unknown protein F15M4.16 [imported] - Arabidopsis thaliana gb|AAF16667.1| unknown protein; 69155-70273 [Arabidopsis thaliana] gb|AAF17634.1| T23E18.26 [Arabidopsis thaliana] ref|NP_177760.1| integral membrane family protein [Arabidopsis thaliana]	At1g76340
CV01007A1D11.f1	DV126582	Spurge Specific 1055	Unknown
CV01007A1E02.f1	DV441750	cassava specific 347	Unknown	cyc
CV01007A1E07.f1	DV142312	Spurge Specific 4091	Unknown
CV01007A1E08.f1	DV120118	expressed protein [Arabidopsis thaliana] dbj|BAA96916.1| unnamed protein product [Arabidopsis thaliana]	At5g58250
CV01007A1E12.f1	DV116357	Spurge Specific 65	Unknown
CV01007A1F01.f1	DV149335	unnamed protein product [Arabidopsis thaliana]	At1g69480
CV01007A1F03.f1	DV152111	Spurge Specific 2489	Unknown
CV01007A1F07.f1	DV121915	expressed protein [Arabidopsis thaliana] pir||D86405 unknown protein [imported] - Arabidopsis thaliana gb|AAG51470.1| unknown protein [Arabidopsis thaliana]	At1g27990
CV01007A1G01.f1	DV143509	68415.m05396 3-beta hydroxysteroid dehydrogenase/isomerase family protein contains Pfam profile PF01073 3-beta hydroxysteroid dehydrogenase/isomerase domain; similar to NAD(P)-dependent steroid dehydrogenase from Homo sapiens [SP|Q15738], Mus musculus [SP|Q9R1J0]	At2g43420
CV01007A1G06.f1	DV141066	Spurge Specific 3969	Unknown
CV01007A1G10.f1	DV146925	Spurge Specific 1841	Unknown
CV01007A1H04.f1	DV127077	unknown [Arabidopsis thaliana] gb|AAL66891.1| unknown protein [Arabidopsis thaliana] gb|AAK68841.1| Unknown protein [Arabidopsis thaliana] pir||F96705 unknown protein, 73543-72303 [imported] - Arabidopsis thaliana gb|AAG52607.1| unknown protein; 73543-72303 [Arabidopsis thaliana] ref|NP_564925.1| expressed protein [Arabidopsis thaliana]	At1g68220
CV01007A1H10.f1	DV148957	Spurge Specific 2090	Unknown
CV01007A1H12.f1	DV120284	peroxiredoxin 5 related sequence 1 protein; anti-oxidant protein 2 related sequence 1; peroxiredoxin 5 related sequence 1 [Mus musculus] dbj|BAC26531.1| unnamed protein product [Mus musculus] dbj|BAC36564.1| unnamed protein product [Mus musculus]	At1g48130
CV01007A2A01.f1	DV443130	cassava specific 487	Unknown
CV01007A2A04.f1	DV123167	68418.m05130 zinc finger protein, putative / regulator of chromosome condensation (RCC1) family protein similar to zinc finger protein [Arabidopsis thaliana] gi|15811367|gb|AAL08940	At5g42140
CV01007A2A07.f1	DV151943	hypothetical protein AN6630.2 [Aspergillus nidulans FGSC A4] ref|XP_410767.1| hypothetical protein AN6630.2 [Aspergillus nidulans FGSC A4]	At3g12390
CV01007A2A10.f1	DV137245	aspartic proteinase nepenthesin II [Nepenthes gracilis]	At1g64830
CV01007A2B01.f1	DV127580	Similar to beta-glucosidases [Arabidopsis thaliana] pir||G86158 F22D16.15 protein - Arabidopsis thaliana	At1g02850
CV01007A2C02.f1	DV115286	Spurge Specific 4463	Unknown	cyc
CV01007A2C08.f1	DV151906	Spurge Specific 2459	Unknown
CV01007A2D01.f1	DV448880	ankyrin repeat protein [Aspergillus fumigatus Af293]	Unknown
CV01007A2D04.f1	DV133739	RAB5B [Lotus corniculatus var. japonicus]	At3g54840
CV01007A2D07.f1	DV155281	Spurge Specific 2845	Unknown
CV01007A2D12.f1	DV123811	AtCLH2 [Arabidopsis thaliana] sp|Q9M7I7|CLH2_ARATH Chlorophyllase 2, chloroplast precursor (AtCLH2) (Chlorophyll-chlorophyllido hydrolase 2) (Chlase 2) gb|AAF27046.1| AtCLH2 [Arabidopsis thaliana] ref|NP_199199.1| chlorophyllase (CLH2) [Arabidopsis thaliana]	At1g19670
CV01007A2E01.f1	DV153486	putative bHLH transcription factor (bHLH037) [Arabidopsis thaliana]	At5g67060
CV01007A2E02.f1	DV124785	putative protein [Arabidopsis thaliana] emb|CAB37454.1| putative protein [Arabidopsis thaliana] pir||T04861 hypothetical protein F28A21.100 - Arabidopsis thaliana ref|NP_193604.1| hypothetical protein [Arabidopsis thaliana]	At4g18690
CV01007A2E08.f1	DV133271	putative amidase [Solanum demissum]	At4g34880
CV01007A2F03.f1	DV138345	expressed protein [Arabidopsis thaliana]	At2g31340
CV01007A2F05.f1	DV135584	steroid 5alpha-reductase-like protein [Arabidopsis thaliana] ref|NP_197105.1| 3-oxo-5-alpha-steroid 4-dehydrogenase family protein / steroid 5-alpha-reductase family protein [Arabidopsis thaliana] gb|AAK55737.1| AT5g16010/F1N13_150 [Arabidopsis thaliana] pir||T51384 steroid 5alpha-reductase-like protein - Arabidopsis thaliana gb|AAN64521.1| At5g16010/F1N13_150 [Arabidopsis thaliana]	At5g16010
CV01007A2F11.f1B	DV123411	Spurge Specific 1494	Unknown
CV01007A2F11.f1D	DV149177	putative RING protein [Populus x canescens]	At4g27470
CV01007A2G08.f1	DV458844	pentatricopeptide (PPR) repeat-containing protein [Arabidopsis thaliana]	At4g33990
CV01007A2G11.f1	DV134350	At3g09085 [Arabidopsis thaliana] gb|AAM63163.1| unknown [Arabidopsis thaliana] gb|AAO00748.1| Unknown protein [Arabidopsis thaliana] ref|NP_566342.1| expressed protein [Arabidopsis thaliana]	At3g09085
CV01007A2H04.f1	DV149410	F6N18.13 [Arabidopsis thaliana] pir||D86452 protein F6N18.13 [imported] - Arabidopsis thaliana	At1g32750
CV01007A2H07.f1	DV125393	carbohydrate kinase-like protein [Arabidopsis thaliana] emb|CAB38272.1| carbohydrate kinase-like protein [Arabidopsis thaliana] pir||T05865 hypothetical protein T29A15.90 - Arabidopsis thaliana	At4g27600
CV01007A2H12.f1	DV138499	Spurge Specific 3667	Unknown
CV01007B1A04.f1	DV447883	cassava specific 884	Unknown
CV01007B1A05.f1	DV132263	Spurge Specific 1586	Unknown
CV01007B1B03.f1	DV114138	Spurge Specific 2382	Unknown
CV01007B1B09.f1	DV141231	hypothetical protein FG05902.1 [Gibberella zeae PH-1] ref|XP_386078.1| hypothetical protein FG05902.1 [Gibberella zeae PH-1]	Unknown
CV01007B1C03.f1	DV155950	unknown [Arabidopsis thaliana]	At5g48380
CV01007B1C04.f1	DV142641	unknown protein [Oryza sativa (japonica cultivar-group)]	At5g23630
CV01007B1C05.f1	DV139093	putative protein [Arabidopsis thaliana] emb|CAB36705.1| putative protein [Arabidopsis thaliana] pir||T04774 hypothetical protein F10M10.50 - Arabidopsis thaliana	At4g34280
CV01007B1C09.f1	DV442395	cassava specific 1879	Unknown
CV01007B1D06.f1	DV154566	68417.m04691 homeobox protein (ATH1) identical to SWISS-PROT:P48731 homeobox protein ATH1. [Arabidopsis thaliana]	At4g32980
CV01007B1D07.f1	DV445626	G/HBF-1 [Glycine max] pir||T07154 bZIP DNA-binding protein HBF-1 - soybean	Unknown
CV01007B1E02.f1	DV121658	NADH glutamate synthase isoform 2 [Phaseolus vulgaris]	At5g53460
CV01007B1E11.f1	DV138209	putative polyprotein [Solanum demissum]	At4g23160
CV01007B1F03.f1	DV445562	cassava specific 124	Unknown
CV01007B1F04.f1	DV453723	similar to GenBank Accession Number L24368 ribosomal protein S4 in Gallus gallus [Schistosoma japonicum]	At5g58420
CV01007B1F08.f1	DV142091	pathogenesis related homeodomain protein (PRHA) [Arabidopsis thaliana] emb|CAB79752.1| pathogenesis related homeodomain protein (PRHA) [Arabidopsis thaliana] ref|NP_194723.1| pathogenesis-related homeodomain protein (PRHA) [Arabidopsis thaliana] sp|P48785|PRH_ARATH Pathogenesis-related homeodomain protein (PRHA) gb|AAC49836.1| PRHA [Arabidopsis thaliana] pir||T08555 pathogenesis-related homeodoma…	At4g29940
CV01007B1G03.f1	DV135363	alpha-tubulin [Miscanthus sinensis]	At5g19770
CV01007B1G07.f1	DV155414	Spurge Specific 2867	Unknown
CV01007B1H02.f1	DV144169	unknown protein [Arabidopsis thaliana] emb|CAB88259.1| putative protein [Arabidopsis thaliana] ref|NP_196799.1| expressed protein [Arabidopsis thaliana] pir||T49909 hypothetical protein T24H18.120 - Arabidopsis thaliana	At5g12950
CV01007B1H11.f1	DV440929	putative membrane import protein [Arabidopsis thaliana] gb|AAK93602.1| putative membrane import protein [Arabidopsis thaliana] sp|Q9LHE5|TOM40_ARATH Probable mitochondrial import receptor subunit TOM40 homolog (Translocase of outer membrane 40 kDa subunit homolog) ref|NP_188634.1| porin family protein [Arabidopsis thaliana]	At3g20000
CV01007B2A01.f1	DV136908	hypothetical protein [Arabidopsis thaliana] gb|AAM64392.1| unknown [Arabidopsis thaliana] gb|AAL69498.1| unknown protein [Arabidopsis thaliana] gb|AAK59485.1| unknown protein [Arabidopsis thaliana] ref|NP_566301.1| expressed protein [Arabidopsis thaliana]	At3g07210
CV01007B2A02.f1	DV140241	pyruvate decarboxylase [Pisum sativum] pir||S65470 pyruvate decarboxylase (EC 4.1.1.1) (clone PDC1) - garden pea sp|P51850|DCP1_PEA Pyruvate decarboxylase isozyme 1 (PDC)	At5g01320
CV01007B2A05.f1	DV129507	hypothetical protein [Arabidopsis thaliana] emb|CAB46038.1| hypothetical protein [Arabidopsis thaliana] pir||E85184 hypothetical protein dl4315c [imported] - Arabidopsis thaliana	At4g16580
CV01007B2A07.f1	DV455670	putative Aconitate hydratase [Oryza sativa (japonica cultivar-group)] dbj|BAD05751.1| putative Aconitate hydratase [Oryza sativa (japonica cultivar-group)]	At2g05710
CV01007B2A11.f1	DV130063	Spurge Specific 1384	Unknown
CV01007B2A12.f1	DV154089	expressed protein [Arabidopsis thaliana]	At1g08530
CV01007B2B01.f1	DV112181	Zinc finger protein constans-like 15 dbj|BAB09583.1| CONSTANS-like B-box zinc finger protein-like [Arabidopsis thaliana]	At5g57660
CV01007B2B03.f1	DV151770	Spurge Specific 2439	Unknown
CV01007B2B05.f1	DV115953	Spurge Specific 46	Unknown
CV01007B2B08.f1	DV151074	Ubiquitin-conjugating enzyme E2-17 kDa (Ubiquitin-protein ligase) (Ubiquitin carrier protein) gb|AAA34125.1| ubiquitin carrier protein	At4g27960
CV01007B2B11.f1	DV129614	Spurge Specific 1339	Unknown
CV01007B2C05.f1	DV156261	(3R)-hydroxymyristoyl-[acyl carrier protein] dehydratase-like protein [Arabidopsis thaliana] gb|AAO24548.1| At5g10160 [Arabidopsis thaliana] pir||T50020 (3R)-hydroxymyristoyl-[acyl carrier protein] dehydratase-like protein - Arabidopsis thaliana ref|NP_196578.1| beta-hydroxyacyl-ACP dehydratase, [Arabidopsis thaliana]	At5g10160
CV01007B2C11.f1	DV149035	putative triose-phosphate isomerase [Gossypium barbadense]	At3g55440
CV01007B2C12.f1	DV444042	cassava specific 579	Unknown
CV01007B2D01.f1	DV131270	lactose permease-related [Arabidopsis thaliana]	At3g60070
CV01007B2D03.f1	DV152414	exonuclease-related [Arabidopsis thaliana]	At4g32175
CV01007B2D04.f1	DV157476	hypothetical protein [Arabidopsis thaliana] pir||E84433 hypothetical protein At2g02150 [imported] - Arabidopsis thaliana	At2g02150
CV01007B2E01.f1	DV130426	unknown protein [Arabidopsis thaliana] dbj|BAB08699.1| unnamed protein product [Arabidopsis thaliana] ref|NP_196876.1| expressed protein [Arabidopsis thaliana]	At5g13720
CV01007B2E06.f1	DV150535	At5g22340 [Arabidopsis thaliana] ref|NP_197626.2| expressed protein [Arabidopsis thaliana]	At5g22340
CV01007B2E09.f1	DV126055	putative chorismate mutase [Arabidopsis thaliana] gb|AAO63370.1| At1g69370 [Arabidopsis thaliana] gb|AAG60103.1| chorismate mutase, putative [Arabidopsis thaliana] gb|AAG52497.1| putative chorismate mutase; 16810-15349 [Arabidopsis thaliana] ref|NP_177096.1| chorismate mutase, putative [Arabidopsis thaliana]	At1g69370
CV01007B2F01.f1	DV125232	unknown protein [Arabidopsis thaliana] sp|Q9SH88|RRS1_ARATH Ribosome biogenesis regulatory protein homolog pir||F84799 hypothetical protein At2g37990 [imported] - Arabidopsis thaliana	At2g37990
CV01007B2F12.f1	DV445267	cassava specific 2040	Unknown
CV01007B2G04.f1	DV123879	unnamed protein product [Arabidopsis thaliana] emb|CAC43071.1| inositol-(1,4,5) trisphosphate 3-kinase [Arabidopsis thaliana] emb|CAC43070.1| inositol-(1,4,5) trisphosphate 3-kinase [Arabidopsis thaliana] gb|AAL62012.1| AT5g61760/mac9_60 [Arabidopsis thaliana] gb|AAL06526.1| AT5g61760/mac9_60 [Arabidopsis thaliana] ref|NP_200984.1| inositol polyphosphate 6-/3-/5-kinase 2b (IPK2b) [Arabidopsis tha…	At5g61760
CV01007B2G05.f1	DV119855	40S ribosomal protein S11 [Euphorbia esula]	At5g23740
CV01007B2H02.f1	DV139766	NBS-LRR type disease resistance protein [Poncirus trifoliata]	At1g12210
CV01007B2H10.f1	DV126019	At2g03720 [Arabidopsis thaliana] gb|AAD20074.1| unknown protein [Arabidopsis thaliana] pir||E84451 hypothetical protein At2g03720 [imported] - Arabidopsis thaliana ref|NP_178467.1| universal stress protein (USP) family protein [Arabidopsis thaliana]	At2g03720
CV01008A1A02.f1	DV118023	expressed protein [Arabidopsis thaliana] sp|Q9LXB4|U247_ARATH Hypothetical UPF0247 protein At5g10620 pir||T49977 hypothetical protein F12B17.30 - Arabidopsis thaliana emb|CAB89381.1| putative protein [Arabidopsis thaliana]	At5g10620
CV01008A1A06.f1	DV136997	circadian clock coupling factor ZGT [Nicotiana tabacum]	At3g63060
CV01008A1A08.f1	DV137513	Spurge Specific 3563	Unknown
CV01008A1B02.f1	DV156542	unknown protein [Oryza sativa (japonica cultivar-group)] dbj|BAD16921.1| unknown protein [Oryza sativa (japonica cultivar-group)] dbj|BAD16841.1| unknown protein [Oryza sativa (japonica cultivar-group)]	At3g25910	cyc
CV01008A1B06.f1	DV157275	putative receptor-like protein kinase [Oryza sativa (japonica cultivar-group)]	At2g39360
CV01008A1B12.f1B	DV141955	pantoate--beta-alanine ligase [Lotus corniculatus var. japonicus] sp|O24035|PANC_LOTJA Pantoate--beta-alanine ligase precursor (Pantothenate synthetase) (Pantoate activating enzyme)	At5g48840
CV01008A1B12.f1W	DV131958	Spurge Specific 1561	Unknown
CV01008A1C02.f1	DV151022	KOW domain-containing transcription factor family protein [Arabidopsis thaliana]	At4g08350
CV01008A1C04.f1	DV152902	unnamed protein product [Arabidopsis thaliana]	At5g64730
CV01008A1C06.f1	DV451668	DNAJ heat shock N-terminal domain-containing protein / sec63 domain-containing protein [Arabidopsis thaliana] gb|AAG52236.1| putative DnaJ protein; 34157-30943 [Arabidopsis thaliana]	At1g79940
CV01008A1C07.f1	DV457834	cassava specific 1573	Unknown
CV01008A1C11.f1	DV139671	CC-NBS-LRR [Helianthus annuus]	Unknown
CV01008A1D02.f1	DV152099	68414.m04056 galactosyltransferase family protein contains Pfam profile: PF01762 galactosyltransferase	At1g32930
CV01008A1D04.f1	DV145855	Spurge Specific 1706	Unknown
CV01008A1D06.f1	DV453119	similar to CG33071-PA [Apis mellifera]	Unknown
CV01008A1D08.f1	DV152025	unknown protein [Oryza sativa (japonica cultivar-group)]	At1g76010
CV01008A1D10.f1	DV128705	unknown protein [Arabidopsis thaliana] gb|AAS92324.1| At3g02070 [Arabidopsis thaliana] gb|AAS76700.1| At3g02070 [Arabidopsis thaliana] ref|NP_186856.1| OTU-like cysteine protease family protein [Arabidopsis thaliana]	At3g02070
CV01008A1E07.f1	DV133724	putative glycerol-3-phosphate dehydrogenase [Oryza sativa (japonica cultivar-group)] dbj|BAB90253.1| putative glycerol-3-phosphate dehydrogenase [Oryza sativa (japonica cultivar-group)]	At3g07690
CV01008A1E08.f1	DV125719	Acid phosphatase precursor 1 emb|CAA39370.1| acid phosphatase [Lycopersicon esculentum] pir||T06587 acid phosphatase (EC 3.1.3.2) 1 - tomato gb|AAA34135.1| acid phosphatase type 5 gb|AAA34134.1| acid phosphatase type 1 prf||1908427A acid phosphatase 1	At4g25150
CV01008A1E10.f1	DV443622	cassava specific 103	Unknown
CV01008A1E12.f1	DV125513	trehalose-6-phosphate synthase like protein [Arabidopsis thaliana] emb|CAB10557.1| trehalose-6-phosphate synthase like protein [Arabidopsis thaliana] pir||H71447 trehalose-6-phosphate synthase homolog DL4920W - Arabidopsis thaliana	At4g17770
CV01008A1G03.f1	DV134613	P0704D04.6 [Oryza sativa (japonica cultivar-group)] dbj|BAB92466.1| hypothetical protein [Oryza sativa (japonica cultivar-group)]	At1g14990
CV01008A1G07.f1	BI961956	Elongation factor 1	Unknown	cyc
CV01008A1G12.f1	DV138819	fructose-6-phosphate 2-kinase/fructose-2,6-bisphosphatase [Solanum tuberosum] pir||T07016 6-phosphofructo-2-kinase (EC 2.7.1.105) / fructose-2, 6-bisphosphate 2-phosphatase (EC 3.1.3.46) - potato (fragment)	At1g07110
CV01008A1H05.f1	DV134678	acyl CoA reductase-protein [Arabidopsis thaliana] pir||T48934 acyl CoA reductase-protein - Arabidopsis thaliana	At4g33790
CV01008A2A07.f1	DV142433	hypothetical protein [Arabidopsis thaliana] pir||B84616 hypothetical protein At2g22730 [imported] - Arabidopsis thaliana	At2g22730
CV01008A2B05.f1	DV453328	receptor for activated protein kinase C [Oreochromis mossambicus]	At3g18130
CV01008A2B06.f1	DV444277	cassava specific 1986	Unknown
CV01008A2B08.f1	DV456725	unknown protein [Arabidopsis thaliana] gb|AAO63951.1| unknown protein [Arabidopsis thaliana] ref|NP_849877.1| expressed protein [Arabidopsis thaliana]	At1g71865
CV01008A2B10.f1	DV155002	Spurge Specific 2808	Unknown
CV01008A2B11.f1	DV145607	Spurge Specific 4435	Unknown
CV01008A2C10.f1	DV127777	At2g45040 [Arabidopsis thaliana] dbj|BAC43190.1| putative metalloproteinase [Arabidopsis thaliana] gb|AAD32832.1| putative metalloproteinase [Arabidopsis thaliana] pir||G84885 probable metalloproteinase [imported] - Arabidopsis thaliana ref|NP_182030.1| matrix metalloproteinase [Arabidopsis thaliana]	At2g45040
CV01008A2D04.f1	DV144686	DNA-directed RNA polymerase family protein [Arabidopsis thaliana] pir||B86423 hypothetical protein T1P2.15 - Arabidopsis thaliana gb|AAG52049.1| DNA-directed RNA polymerase subunit, putative; 8546-1198 [Arabidopsis thaliana]	At1g29940
CV01008A2D06.f1	DV122353	Spurge Specific 578	Unknown
CV01008A2E01.f1	DV115505	pathogenesis-related thaumatin family protein [Arabidopsis thaliana] dbj|BAC41987.1| putative thaumatin [Arabidopsis thaliana]	At4g38670
CV01008A2E08.f1	DV127198	Spurge Specific 1114	Unknown
CV01008A2E11.f1	DV446283	putative pirin-like protein [Oryza sativa (japonica cultivar-group)] gb|AAS07362.1| putative pirin-like protein [Oryza sativa (japonica cultivar-group)]	At1g50590
CV01008A2E12.f1	DV139516	unknown protein [Arabidopsis thaliana] gb|AAM13896.1| unknown protein [Arabidopsis thaliana] ref|NP_172394.1| RNA recognition motif (RRM)-containing protein [Arabidopsis thaliana]	At1g09230	cyc
CV01008A2F06.f1	DV126080	At1g51350 [Arabidopsis thaliana] gb|AAM13139.1| unknown protein [Arabidopsis thaliana] ref|NP_175546.1| armadillo/beta-catenin repeat family protein [Arabidopsis thaliana]	At1g51350	cyc
CV01008A2F07.f1	DV113508	Spurge Specific 1196	Unknown
CV01008A2G02.f1	DV142348	mitochondrial substrate carrier family protein [Arabidopsis thaliana]	At4g03115
CV01008A2G06.f1BD	DV130413	unknown protein [Arabidopsis thaliana] gb|AAK76507.1| putative scarecrow 1 protein [Arabidopsis thaliana] gb|AAM61062.1| scarecrow-like 1 [Arabidopsis thaliana] gb|AAF21043.1| scarecrow-like 1 [Arabidopsis thaliana] pir||E86347 scarecrow-like 1 protein F24J8.8 - Arabidopsis thaliana ref|NP_173566.1| scarecrow-like transcription factor 1 (SCL1) [Arabidopsis thaliana] gb|AAF87898.1| scarecrow-like …	At1g21450
CV01008A2G06.f1D	DV157404	PAP-specific phosphatase [Arabidopsis thaliana] gb|AAM14316.1| unknown protein [Arabidopsis thaliana] gb|AAK76522.1| unknown protein [Arabidopsis thaliana] dbj|BAA97512.1| 3'(2'), 5'-bisphosphate nucleotidase protein-like protein [Arabidopsis thaliana] gb|AAB52964.1| HAL2-like protein ref|NP_200250.1| inositol monophosphatase family protein [Arabidopsis thaliana] sp|Q38945|DPNH_ARATH PAP-specific…	At5g54390
CV01008A2G09.f1	DV130407	ER6 protein [Lycopersicon esculentum]	At1g09740
CV01008A2G11.f1	DV152151	thioredoxin H-type 1	At1g45145
CV01008A2G12.f1	DV127227	hypothetical protein [Arabidopsis thaliana] gb|AAL15384.1| AT3g06960/F17A9_11 [Arabidopsis thaliana] gb|AAK56264.1| AT3g06960/F17A9_11 [Arabidopsis thaliana] ref|NP_566296.1| expressed protein [Arabidopsis thaliana]	At3g06960
CV01008A2H04.f1	DV154615	At1g64650 [Arabidopsis thaliana] gb|AAS47630.1| At1g64650 [Arabidopsis thaliana] ref|NP_176646.1| expressed protein [Arabidopsis thaliana]	At1g64650
CV01008A2H09.f1	DV452618	putative protein [Arabidopsis thaliana] ref|NP_191353.1| expressed protein [Arabidopsis thaliana] sp|Q9M2Q4|U203_ARATH Hypothetical UPF0202 protein At3g57940 pir||T46016 hypothetical protein T10K17.150 - Arabidopsis thaliana	At3g57940
CV01008A2H10.f1	DV137852	Spurge Specific 3600	Unknown	cyc
CV01008A2H12.f1	DV137840	homeobox-leucine zipper protein 14 (HAT14) / HD-ZIP protein 14 [Arabidopsis thaliana]	At5g06710
CV01008B1A06.f1	DV118967	oligopeptide transporter OPT family protein [Arabidopsis thaliana] pir||T01900 isp4 protein homolog T12H20.7 - Arabidopsis thaliana gb|AAC35527.1| similar to Schizosaccharomyces pombe isp4 protein (GB:D14061) [Arabidopsis thaliana] emb|CAB81178.1| putative oligopeptide transporter [Arabidopsis thaliana] gb|AAK74026.1| AT4g10770/T12H20_7 [Arabidopsis thaliana] gb|AAO42765.1| At4g10770/T12H20_7 [Ar…	At4g10770
CV01008B1A07.f1	DV130061	hypothetical protein [Plantago major]	At3g53980
CV01008B1A09.f1	DV129243	cytochrome P450 [Prunus dulcis]	At5g42650	cyc
CV01008B1A12.f1	DV117608	aux/IAA protein [Populus tremula x Populus tremuloides]	At3g04730
CV01008B1B08.f1	DV448983	calcium-dependent protein kinase 19 (CDPK19) [Arabidopsis thaliana] ref|NP_850853.1| calcium-dependent protein kinase 19 (CDPK19) [Arabidopsis thaliana] gb|AAA67658.1| calcium-dependent protein kinase [Arabidopsis thaliana] gb|AAA67655.1| calcium-dependent protein kinase [Arabidopsis thaliana] pir||S71778 calcium-dependent protein kinase (EC 2.7.1.-) 19 - Arabidopsis thaliana	At5g19450
CV01008B1C02.f1	DV150529	Spurge Specific 2292	Unknown
CV01008B1C06.f1	DV452680	cassava specific 1239	Unknown
CV01008B1C11.f1	DV122899	strong similarity to initiation factor eIF-2, gb|U37354 from S [Arabidopsis thaliana] pir||T00956 translation initiation factor eIF-2 gamma chain F20D22.6 - Arabidopsis thaliana gb|AAN72106.1| strong similarity to initiation factor eIF-2, gb|U37354 from S [Arabidopsis thaliana] gb|AAK29674.1| protein synthesis initiation factor eIF2 gamma [Arabidopsis thaliana] gb|AAC16745.1| Strong similarity to…	At1g04170
CV01008B1D07.f1	DR066715	Cyclophilin DR066715	Unknown
CV01008B1E02.f1	DV446815	putative cytochrome P450 [Glycine max] sp|O49858|C82A3_SOYBN Cytochrome P450 82A3 (P450 CP6)	At4g31970
CV01008B1E04.f1	DV138983	Spurge Specific 3746	Unknown
CV01008B1F01.f1	DV139661	hypothetical protein [Neurospora crassa] gb|EAA30969.1| hypothetical protein [Neurospora crassa]	At3g07140
CV01008B1F04.f1	DV116355	expressed protein [Arabidopsis thaliana] pir||C84717 hypothetical protein At2g31160 [imported] - Arabidopsis thaliana gb|AAC63835.1| expressed protein [Arabidopsis thaliana] gb|AAL08239.1| At2g31160/T16B12.3 [Arabidopsis thaliana] gb|AAL87358.1| At2g31160/T16B12.3 [Arabidopsis thaliana]	At2g31160
CV01008B1F08.f1	DV452908	cassava specific 1268	Unknown
CV01008B1G09.f1	DV117979	Spurge Specific 172	Unknown
CV01008B1G12.f1	DV141930	Spurge Specific 4058	Unknown
CV01008B1H01.f1	DV144691	protein kinase family protein [Arabidopsis thaliana] gb|AAS99688.1| At4g34500 [Arabidopsis thaliana] gb|AAR92275.1| At4g34500 [Arabidopsis thaliana]	At4g34500
CV01008B1H06.f1	DV446099	68415.m00146 plant defensin-fusion protein, putative (PDF2.2) plant defensin protein family member, personal communication, Bart Thomma (Bart.Thomma@agr.kuleuven.ac.be); similar to SWISS-PROT:O65740	At2g02100
CV01008B1H07.f1	DV153880	At5g66450 [Arabidopsis thaliana] dbj|BAD43524.1| putative protein [Arabidopsis thaliana] ref|NP_201446.2| phosphatidic acid phosphatase-related / PAP2-related [Arabidopsis thaliana]	At5g66450
CV01008B1H08.f1	DV115490	Spurge Specific 4478	Unknown
CV01008B2A06.f1	DV447797	cassava specific 2146	Unknown
CV01008B2A07.f1	DV118771	Late embryogenesis abundant protein Lea5 pir||S53501 late-embryogenesis protein lea5 - sweet orange emb|CAA86851.1| Lea5 protein [Citrus sinensis]	At4g15910	cyc
CV01008B2A11.f1B	DV142851	3(2),5-BISPHOSPHATE NUCLEOTIDASE-like protein [Arabidopsis thaliana] emb|CAB81051.1| 3'(2'), 5'-BISPHOSPHATE NUCLEOTIDASE-like protein [Arabidopsis thaliana] ref|NP_192418.1| inositol monophosphatase family protein [Arabidopsis thaliana] pir||A85064 hypothetical protein AT4g05090 [imported] - Arabidopsis thaliana dbj|BAD43064.1| 3'(2'),5'-bisphosphate nucleotidase-like protein [Arabidopsis thalia…	At4g05090
CV01008B2A11.f1W	DV133861	Spurge Specific 4668	Unknown	cyc
CV01008B2C02.f1	DV131227	KH domain-containing protein NOVA, putative [Arabidopsis thaliana]	At5g04430
CV01008B2C04.f1	DV139435	leucine-rich repeat protein-related [Arabidopsis thaliana]	At1g25570
CV01008B2C05.f1	DV144392	putative F-Box protein [Solanum demissum]	At3g06240
CV01008B2C06.f1	DV120729	At4g15770 [Arabidopsis thaliana]	At4g15770	cyc
CV01008B2D10.f1	DV148239	F15P23.3 gene product [Arabidopsis thaliana]	At4g23040
CV01008B2D12.f1	DV118762	Spurge Specific 227	Unknown	cyc
CV01008B2E02.f1	DV126005	P0460H02.3 [Oryza sativa (japonica cultivar-group)] dbj|BAB61227.1| P0460H02.3 [Oryza sativa (japonica cultivar-group)]	At2g27490
CV01008B2E12.f1	DV452607	DNA polymerase delta subunit 4 family [Arabidopsis thaliana]	At1g09815
CV01008B2F05.f1	DV126317	unknown protein [Oryza sativa (japonica cultivar-group)] dbj|BAD45960.1| unknown protein [Oryza sativa (japonica cultivar-group)]	At4g00585
CV01008B2F09.f1	DV112254	Spurge Specific 569	Unknown
CV01008B2F12.f1	DV144593	unknown protein [Arabidopsis thaliana] ref|NP_187098.1| endoribonuclease L-PSP family protein [Arabidopsis thaliana]	At3g04480
CV01008B2G03.f1	DV135125	ADP-ribosylation factor, putative [Arabidopsis thaliana] gb|AAM20041.1| putative ADP-ribosylation factor [Arabidopsis thaliana] gb|AAL36314.1| putative ADP-ribosylation factor [Arabidopsis thaliana] dbj|BAB03042.1| unnamed protein product [Arabidopsis thaliana] ref|NP_188935.1| ADP-ribosylation factor, putative [Arabidopsis thaliana]	At3g22950
CV01008B2G04.f1	DV135473	putative polyprotein [Solanum tuberosum]	At1g21280
CV01008B2G08.f1	DV138332	Euphorbia specific195	Unknown
CV01008B2H01.f1	DV157110	unnamed protein product [Brassica oleracea] pir||T14517 hypothetical protein 1 - wild cabbage transposon Melmoth	Unknown
CV01009A1A03.f1	DV138602	Spurge Specific 3695	Unknown
CV01009A1A04.f1	DV134196	unknown protein [Arabidopsis thaliana]	At3g04470
CV01009A1A11.f1	DV137550	unknown protein [Arabidopsis thaliana] ref|NP_564594.1| cation efflux family protein / metal tolerance protein, putative (MTPc4) [Arabidopsis thaliana]	At1g51610
CV01009A1B01.f1	DV136006	unknown protein [Oryza sativa (japonica cultivar-group)] dbj|BAD81513.1| unknown protein [Oryza sativa (japonica cultivar-group)]	At4g13250
CV01009A1B02.f1	DV114997	F-box family protein [Arabidopsis thaliana] pir||T49048 hypothetical protein T5P19.120 - Arabidopsis thaliana emb|CAB88050.1| putative protein [Arabidopsis thaliana]	At1g57790
CV01009A1B06.f1	DV132700	putative protein [Arabidopsis thaliana] emb|CAB80349.1| putative protein [Arabidopsis thaliana] gb|AAT06420.1| At4g36830 [Arabidopsis thaliana] pir||H85434 hypothetical protein AT4g36830 [imported] - Arabidopsis thaliana ref|NP_195401.1| GNS1/SUR4 membrane family protein [Arabidopsis thaliana]	At4g36830
CV01009A1B09.f1	DV117195	peptidyl-prolyl cis-trans isomerase PPIC-type family protein [Arabidopsis thaliana] pir||E86392 hypothetical protein T1K7.8 [imported] - Arabidopsis thaliana gb|AAF98562.1| Contains similarity to peptidyl-prolyl cis-trans isomerase EPVH from Homo sapiens gb|AF143096 and contains a Rotamase (PPIC-type PPIASE) PF|00639 domain. ESTs gb|T45176, gb|F14479, gb|AA586142, gb|F14459, gb|AI997648 come from…	At1g26550
CV01009A1B10.f1	DV136983	unknown protein [Arabidopsis thaliana] dbj|BAA98072.1| unnamed protein product [Arabidopsis thaliana] ref|NP_200067.1| expressed protein [Arabidopsis thaliana] gb|AAL32625.1| Unknown protein [Arabidopsis thaliana] gb|AAN65114.1| Unknown protein [Arabidopsis thaliana]	At5g52540
CV01009A1C01.f1	DV453852	somatic embryogenesis receptor kinase-like protein [Arabidopsis thaliana]	At2g18470
CV01009A1C02.f1	DV443801	cassava specific 1963	Unknown
CV01009A1C04.f1	DV445904	protein kinase ATN1-like protein [Arabidopsis thaliana] ref|NP_195805.2| protein kinase, putative [Arabidopsis thaliana] gb|AAN72179.1| protein kinase ATN1-like protein [Arabidopsis thaliana]	At5g01850
CV01009A1C12.f1	DV138331	unknown protein [Arabidopsis thaliana] ref|NP_180180.1| expressed protein [Arabidopsis thaliana] pir||T02613 hypothetical protein At2g26110 [imported] - Arabidopsis thaliana	At2g26110
CV01009A1D01.f1BS	DV142048	acyl carrier protein [Capsicum chinense]	At4g25050
CV01009A1D01.f1W	DV154397	At2g27385 [Arabidopsis thaliana] gb|AAS65937.1| At2g27385 [Arabidopsis thaliana] ref|NP_850100.1| expressed protein [Arabidopsis thaliana]	At2g27385
CV01009A1D08.f1	DV148923		Unknown
CV01009A1E01.f1	DV132406	coatomer alpha subunit-like protein [Lotus corniculatus var. japonicus]	At1g62020
CV01009A1E05.f1	DV452063	cassava specific 1197	Unknown
CV01009A1E06.f1	DV152641	unnamed protein product [Arabidopsis thaliana]	At5g24360
CV01009A1F11.f1	DV131967	putative aminolevulinate dehydratase [Arabidopsis thaliana] gb|AAG42018.1| putative aminolevulinate dehydratase [Arabidopsis thaliana] gb|AAM91111.1| putative aminolevulinate dehydratase [Arabidopsis thaliana] gb|AAM53263.1| putative aminolevulinate dehydratase [Arabidopsis thaliana] gb|AAL91143.1| putative aminolevulinate dehydratase [Arabidopsis thaliana] gb|AAK32816.1| At1g69740/T6C23_6 [Arabi…	At1g69740
CV01009A1G01.f1	DV155367	Spurge Specific 2854	Unknown
CV01009A1G04.f1	DV118302	ADP-ribosylation factor pir||T52341 ADP-ribosylation factor [imported] - rice dbj|BAA04607.1| ADP-ribosylation factor [Oryza sativa (japonica cultivar-group)] dbj|BAB41081.1| ADP-ribosylation factor [Triticum aestivum] emb|CAD48129.2| ADP-ribosylation factor 1-like protein [Hordeum vulgare subsp. vulgare]	At1g10630
CV01009A1G07.f1	DV123980	transporter-like protein [Arabidopsis thaliana]	At3g13050
CV01009A1G08.f1	DV155826	Spurge Specific 2920	Unknown
CV01009A1H02.f1	DV114014	DNAJ heat shock N-terminal domain-containing protein [Arabidopsis thaliana] pir||T01980 dnaJ protein homolog T9A4.1 - Arabidopsis thaliana gb|AAC62804.1| contains similarity to DnaJ domains (Pfam: PF00226, E=5.8e-13) [Arabidopsis thaliana] emb|CAB39765.1| putative protein [Arabidopsis thaliana] emb|CAB78136.1| putative protein [Arabidopsis thaliana] gb|AAL38835.1| unknown protein [Arabidopsis tha…	At4g10130
CV01009A1H09.f1	DV137403	At3g03090 [Arabidopsis thaliana] gb|AAM98195.1| unknown protein [Arabidopsis thaliana] ref|NP_186959.2| sugar transporter family protein [Arabidopsis thaliana]	At5g59250
CV01009A1H10.f1	DV132042	Spurge Specific 1567	Unknown
CV01009A2A10.f1	DV131721	Spurge Specific 1525	Unknown
CV01009A2B02.f1	DV125696	dynamin-like protein [Arabidopsis thaliana]	At3g19720	cyc
CV01009A2B08.f1	DV145489	Hypothetical protein [Arabidopsis thaliana] pir||E86160 hypothetical protein F22D16.1 - Arabidopsis thaliana	At1g02990
CV01009A2C08.f1	DV113898	Spurge Specific 1934	Unknown
CV01009A2C12.f1	DV448392	matrix metalloproteinase [Cucumis sativus]	At1g24140
CV01009A2D02.f1	DV143111	calmodulin - soybean gb|AAA34015.1| calmodulin prf||2121384D calmodulin	At3g22930
CV01009A2D06.f1	DV125724	Strong similarity to OsNAC6 protein from Oryza sativa gb|AB028185. ESTs gb|AI996805, gb|T22869 and gb|AI100172 come from this gene. [Arabidopsis thaliana] sp|Q39013|NAC2_ARATH NAC-domain containing protein 2 (ANAC002) pir||E86148 T1N6.12 protein - Arabidopsis thaliana gb|AAK43936.1| OsNAC6 protein-like protein [Arabidopsis thaliana] ref|NP_171677.1| no apical meristem (NAM) family protein [Arabid…	At1g01720
CV01009A2D07.f1	DV441349	cassava specific 308	Unknown
CV01009A2D09.f1	DV142787	expressed protein [Arabidopsis thaliana] gb|AAL87358.1| At2g31160/T16B12.3 [Arabidopsis thaliana] gb|AAL08239.1| At2g31160/T16B12.3 [Arabidopsis thaliana] pir||C84717 hypothetical protein At2g31160 [imported] - Arabidopsis thaliana ref|NP_565716.1| expressed protein [Arabidopsis thaliana]	At2g31160
CV01009A2D11.f1	DV145904	68417.m01349 inositol 1,3,4-trisphosphate 5/6-kinase family protein similar to inositol phosphate kinase (GI:27549256) [Zea mays]; similar to inositol 1,3,4-trisphosphate 5/6-kinase (GI:3396079) [Arabidopsis thaliana]	At4g08170
CV01009A2E05.f1	DV455635	unknown protein [Oryza sativa (japonica cultivar-group)] dbj|BAD38515.1| unknown protein [Oryza sativa (japonica cultivar-group)]	At4g12860	cyc
CV01009A2E08.f1	DV142069	reverse transcriptase, RNaseH [Glomerella cingulata]	Unknown
CV01009A2F11.f1	DV155499	Spurge Specific 2876	Unknown
CV01009A2G01.f1	DV122264	FH protein NFH1 [Nicotiana tabacum]	At3g25500
CV01009A2G02.f1	DV114115	expressed protein [Arabidopsis thaliana] pir||D84852 hypothetical protein At2g42310 [imported] - Arabidopsis thaliana gb|AAD23714.1| unknown protein [Arabidopsis thaliana] gb|AAL60012.1| unknown protein [Arabidopsis thaliana] gb|AAM20061.1| unknown protein [Arabidopsis thaliana]	At3g57785
CV01009A2G03.f1	DV130432	Pectinesterase 1 [Arabidopsis thaliana] emb|CAA57275.1| ATPME1 [Arabidopsis thaliana] gb|AAL06858.1| At1g53840/T18A20_7 [Arabidopsis thaliana] sp|Q43867|PME1_ARATH Pectinesterase 1 precursor (Pectin methylesterase 1) (PE 1) gb|AAC50024.1| ATPME1 precursor [Arabidopsis thaliana] ref|NP_175787.1| pectinesterase family protein [Arabidopsis thaliana] pir||JC4778 pectinesterase (EC 3.1.1.11) PME1 prec…	At1g53840
CV01009A2G11.f1	DV114752	Spurge Specific 3644	Unknown
CV01009A2H02.f1	DV151421	glycosylation enzyme-like protein [Oryza sativa (japonica cultivar-group)]	Unknown
CV01009A2H11.f1	DV136699	ZPT2-14 [Petunia x hybrida]	At2g28710
CV01009B1B03.f1	DV120407	hypothetical protein [Oryza sativa (japonica cultivar-group)]	Unknown
CV01009B1C01.f1	DV155320	unknown protein [Arabidopsis thaliana] gb|AAL38336.1| unknown protein [Arabidopsis thaliana] ref|NP_197514.2| SOUL heme-binding family protein [Arabidopsis thaliana]	At5g20140
CV01009B1C05.f1	DV135209	hypothetical protein T4K22.11 - Arabidopsis thaliana gb|AAG51098.1| hypothetical protein [Arabidopsis thaliana]	At4g11710
CV01009B1C06.f1	DV131485	DEAD/DEAH box helicase family protein / pentatricopeptide (PPR) repeat-containing protein [Arabidopsis thaliana]	At1g12770
CV01009B1D03.f1	DV122297	Spurge Specific 570	Unknown
CV01009B1D04.f1	DV154892	unknown protein [Arabidopsis thaliana] ref|NP_181469.1| expressed protein [Arabidopsis thaliana] pir||T00547 hypothetical protein At2g39370 [imported] - Arabidopsis thaliana	At2g39370
CV01009B1D08.f1	DV151290	tryptophan synthase beta chain [Arabidopsis thaliana] gb|AAL91238.1| tryptophan synthase beta chain [Arabidopsis thaliana] dbj|BAB10143.1| tryptophan synthase beta chain [Arabidopsis thaliana] ref|NP_198669.1| tryptophan synthase-related [Arabidopsis thaliana]	At5g38530
CV01009B1D09.f1	DV120106	enoyl-CoA hydratase/isomerase family protein [Arabidopsis thaliana] pir||D71406 probable carnitine racemase - Arabidopsis thaliana emb|CAB10222.1| carnitine racemase like protein [Arabidopsis thaliana] emb|CAB78485.1| carnitine racemase like protein [Arabidopsis thaliana] gb|AAK55721.1| AT4g14430/dl3255c [Arabidopsis thaliana] gb|AAL06979.1| AT4g14430/dl3255c [Arabidopsis thaliana]	At4g14440
CV01009B1D10.f1	DV149327	nuclear protein-like [Arabidopsis thaliana] ref|NP_201232.1| splicing factor, putative [Arabidopsis thaliana]	At5g64270	cyc
CV01009B1E05.f1	DV449934	alpha-D-xylosidase [Tropaeolum majus]	At1g68560
CV01009B1E09.f1BS	DV125298	Spurge Specific 915	Unknown
CV01009B1E09.f1W	DV149472	putative potassium transporter [Arabidopsis thaliana] gb|AAO30038.1| putative potassium transporter [Arabidopsis thaliana] gb|AAL32825.1| putative potassium transporter [Arabidopsis thaliana] sp|Q9LD18|POT4_ARATH Potassium transporter 4 (AtPOT4) (AtKUP3) (AtKT4) ref|NP_186854.1| potassium transporter (KUP3) [Arabidopsis thaliana]	At3g02050
CV01009B1F03.f1	DV150618	putative nitrilase [Arabidopsis thaliana] gb|AAD15597.2| putative nitrilase [Arabidopsis thaliana] ref|NP_565650.1| carbon-nitrogen hydrolase family protein [Arabidopsis thaliana]	At2g27450
CV01009B1F05.f1	DV122617	putative protein [Arabidopsis thaliana] pir||T46055 hypothetical protein T16K5.240 - Arabidopsis thaliana ref|NP_190558.1| expressed protein [Arabidopsis thaliana]	At3g49890
CV01009B1G03.f1	DV154260	putative hydroxyproline-rich glycoprotein [Oryza sativa (japonica cultivar-group)] ref|NP_920425.1| putative hydroxyproline-rich glycoprotein [Oryza sativa (japonica cultivar-group)] gb|AAM18751.1| unknown protein [Oryza sativa (japonica cultivar-group)] gb|AAL86506.1| putative hydroxyproline-rich glycoprotein [Oryza sativa (japonica cultivar-group)]	At3g09770
CV01009B1G05.f1	DV138815	putative beta-1,3-galactosyltransferase [Oryza sativa (japonica cultivar-group)]	At1g26810
CV01009B1G09.f1	DV153580	At3g03210 [Arabidopsis thaliana] gb|AAF26105.1| unknown protein [Arabidopsis thaliana] ref|NP_186971.1| expressed protein [Arabidopsis thaliana]	At3g03210
CV01009B1G11.f1	DV152204	unknown [Arabidopsis thaliana]	At1g22540
CV01009B1H08.f1	DV137471	hypothetical protein [Arabidopsis thaliana] ref|NP_671784.2| GCN5-related N-acetyltransferase (GNAT) family protein [Arabidopsis thaliana]	At2g06025
CV01009B1H09.f1	DV137713	hypothetical protein [Arabidopsis thaliana] gb|AAN28886.1| At3g03530/T21P5_5 [Arabidopsis thaliana] dbj|BAC22508.1| phosphatidylglycerol specific phospholipase C [Arabidopsis thaliana] gb|AAK59858.1| AT3g03530/T21P5_5 [Arabidopsis thaliana] ref|NP_566206.1| phosphoesterase family protein [Arabidopsis thaliana]	At3g03530
CV01009B2A05.f1	DV122254	hypothetical protein [Lycopersicon esculentum]	At1g55620
CV01009B2A06.f1	DV115746	Spurge Specific 4502	Unknown
CV01009B2A07.f1	DV118101	UBX domain-containing protein [Arabidopsis thaliana] gb|AAM14050.1| putative membrane trafficking factor [Arabidopsis thaliana] gb|AAM62564.1| putative membrane trafficking factor [Arabidopsis thaliana] gb|AAM67493.1| putative membrane trafficking factor [Arabidopsis thaliana] gb|AAS78926.1| CDC48-interacting UBX-domain protein [Arabidopsis thaliana]	At4g04210
CV01009B2A11.f1	DV155527	DNA topoisomerase IV subunit A [Mycoplasma penetrans HF-2] dbj|BAC44437.1| DNA topoisomerase IV subunit A [Mycoplasma penetrans HF-2]	Unknown
CV01009B2B01.f1	DV120344	Spurge Specific 366	Unknown
CV01009B2B05.f1B	DV148304	T6J4.7 protein - Arabidopsis thaliana gb|AAG09559.1| Hypothetical Protein [Arabidopsis thaliana]	Unknown
CV01009B2B05.f1W	DV454826	unknown protein [Arabidopsis thaliana] ref|NP_187378.1| transcriptional activator, putative [Arabidopsis thaliana]	At3g07220
CV01009B2B06.f1	DV153576	Spurge Specific 2629	Unknown	cyc
CV01009B2B11.f1	DV138437	Spurge Specific 3670	Unknown
CV01009B2B12.f1	DV152882	Spurge Specific 2560	Unknown
CV01009B2C03.f1	DV124156	Homeodomain-like protein [Arabidopsis thaliana] emb|CAA18840.1| Homeodomain-like protein [Arabidopsis thaliana] gb|AAS76778.1| At4g34610 [Arabidopsis thaliana] pir||T05281 probable homeobox protein T4L20.190 - Arabidopsis thaliana ref|NP_195187.1| homeodomain-containing protein [Arabidopsis thaliana]	Unknown	cyc
CV01009B2C06.f1	DV120236	proton-dependent oligopeptide transport (POT) family protein [Arabidopsis thaliana] pir||T47506 hypothetical protein F9K21.240 - Arabidopsis thaliana emb|CAB75495.1| putative protein [Arabidopsis thaliana]	At3g45660
CV01009B2C07.f1	DV114137	Spurge Specific 2375	Unknown
CV01009B2D04.f1	DV155167	cytochrome P450-like protein [Arabidopsis thaliana] gb|AAN72056.1| cytochrome P450-like protein [Arabidopsis thaliana] gb|AAK29622.1| CYP86B1 [Arabidopsis thaliana] ref|NP_197710.1| cytochrome P450 family protein [Arabidopsis thaliana]	At1g24540
CV01009B2D08.f1	DV445286	unknown [Schistosoma japonicum]	At5g26130
CV01009B2D11.f1	DV131719	PDR-type ABC transporter 2 [Nicotiana tabacum]	At1g15520
CV01009B2D12.f1	DV115122	Spurge Specific 4344	Unknown
CV01009B2E08.f1	DV155514	putative transcription factor [Oryza sativa (japonica cultivar-group)] ref|NP_922010.1| putative transcription factor [Oryza sativa (japonica cultivar-group)] gb|AAK21342.1| putative transcription factor [Oryza sativa (japonica cultivar-group)]	At4g30080
CV01009B2E11.f1	DV117256	Spurge Specific 117	Unknown
CV01009B2E12.f1	DV135497	LLS1 protein [Oryza sativa]	At1g44446
CV01009B2F02.f1	DV144488	unknown protein [Arabidopsis thaliana]	At4g02480
CV01009B2F03.f1	DV129416	Highly similar to YUP8H12R.39. [Arabidopsis thaliana] pir||G86453 YUP8H12R.39. homolog F9L11.9 [imported] - Arabidopsis thaliana ref|NP_174567.1| transferase family protein [Arabidopsis thaliana]	At1g32910
CV01009B2F09.f1	DV153107	pentatricopeptide (PPR) repeat-containing protein [Arabidopsis thaliana]	At2g20710	cyc
CV01009B2G05.f1	DV114236	Spurge Specific 2610	Unknown
CV01009B2G06.f1	DV448626	68415.m02287 senescence-associated protein-related similar to senescence-associated protein 5 [Hemerocallis hybrid cultivar] gi|3551954|gb|AAC34855; contains a transmembrane 4 family signature; rare (GC) splice donor consensus found instead of (GT) at intron 2.	At2g19580
CV01009B2H01.f1	DV114246	expressed protein [Arabidopsis thaliana] ref|NP_974148.1| expressed protein [Arabidopsis thaliana] gb|AAN12946.1| unknown protein [Arabidopsis thaliana]	At1g75670
CV01009B2H09.f1	DV124176	senescencs-related protein [Pyrus pyrifolia]	At3g17810
CV01010A1A04.f1	DV124537	Spurge Specific 843	Unknown	cyc
CV01010A1A05.f1	DV121894	expressed protein [Oryza sativa (japonica cultivar-group)]	At2g20820
CV01010A1A06.f1	DV121450	auxin-responsive protein / indoleacetic acid-induced protein 13 (IAA13) [Arabidopsis thaliana] pir||S58499 auxin regulated protein (IAA13) [imported] - Arabidopsis thaliana gb|AAC49054.1| IAA13 gb|AAB80649.1| auxin regulated protein (IAA13) [Arabidopsis thaliana] gb|AAG48763.1| auxin-regulated protein IAA13 [Arabidopsis thaliana] gb|AAM61745.1| auxin regulated protein IAA13 [Arabidopsis thaliana]	At2g33310
CV01010A1A11.f1	DV119950	68414.m00723 RNA polymerase Rpb7 N-terminal domain-containing protein similar to SP|P35718 DNA-directed RNA polymerase III 25 kDa polypeptide (EC 2.7.7.6) {Saccharomyces cerevisiae}; contains Pfam profile PF03876: RNA polymerase Rpb7, N-terminal domain	At1g06790
CV01010A1B05.f1	DV140483	putative pectinesterase [Arabidopsis thaliana] gb|AAL60045.1| putative pectinesterase [Arabidopsis thaliana] gb|AAC14493.1| putative pectinesterase [Arabidopsis thaliana] ref|NP_180212.1| pectinesterase family protein [Arabidopsis thaliana] pir||T00977 probable pectinesterase At2g26440 [imported] - Arabidopsis thaliana	At2g26440
CV01010A1B12.f1	DV155597	Spurge Specific 2886	Unknown
CV01010A1C04.f1	DV150677	calcium-binding protein calreticulin [Prunus armeniaca] sp|Q9XF98|CRTC_PRUAR Calreticulin precursor	At1g56340
CV01010A1C12.f1	DV129938	putative cytochrome c oxidoreductase [Arabidopsis thaliana]	At4g15920
CV01010A1D04.f1	DV447784	68418.m02453 copper transporter family protein similar to SP|Q39065 Copper transporter 1 (COPT1) {Arabidopsis thaliana}; contains Pfam profile PF04145: Ctr copper transporter family	At5g20650
CV01010A1D07.f1	DV445186	68417.m04499 transcriptional factor B3 family protein similar to reproductive meristem gene 1 from [Brassica oleracea var. botrytis] GI:3170424, [Arabidopsis thaliana] GI:13604227; contains Pfam profile PF02362: B3 DNA binding domain	At4g31690
CV01010A1D08.f1	DV124174	probable electron transfer flavoprotein alpha chain precursor [Neurospora crassa]	At1g50940
CV01010A1E02.f1	DV456076	unknown [Arabidopsis thaliana] gb|AAD11992.2| expressed protein [Arabidopsis thaliana] ref|NP_030665.1| expressed protein [Arabidopsis thaliana]	At2g41200
CV01010A1E07.f1	DV154999	Similar to oxygenases [Arabidopsis thaliana] pir||C86289 hypothetical protein T16N11.5 - Arabidopsis thaliana ref|NP_173007.1| oxidoreductase, 2OG-Fe(II) oxygenase family protein [Arabidopsis thaliana]	At1g15540
CV01010A1E08.f1	DV135283	Spurge Specific 3325	Unknown
CV01010A1E12.f1	DV126962	VP1/ABI3 family regulatory protein-like protein [Oryza sativa (japonica cultivar-group)] dbj|BAC20873.1| VP1/ABI3 family regulatory protein-like protein [Oryza sativa (japonica cultivar-group)]	At2g30470
CV01010A1F03.f1	DV129510	hypothetical protein [Neurospora crassa] gb|EAA29690.1| hypothetical protein [Neurospora crassa]	At1g07110
CV01010A1F05.f1	DV154281	At4g11660 [Arabidopsis thaliana] emb|CAB39937.1| heat shock transcription factor-like protein [Arabidopsis thaliana] emb|CAB78209.1| heat shock transcription factor-like protein [Arabidopsis thaliana] gb|AAM13205.1| heat shock transcription factor-like protein [Arabidopsis thaliana] pir||T04213 heat shock transcription factor homolog T5C23.90 - Arabidopsis thaliana ref|NP_192903.1| heat shock fac…	At5g62020
CV01010A1F07.f1	DV149707	putative protein [Arabidopsis thaliana] emb|CAA20022.1| putative protein [Arabidopsis thaliana] pir||T04657 hypothetical protein F8D20.30 - Arabidopsis thaliana ref|NP_195277.1| DNA mismatch repair family protein [Arabidopsis thaliana]	At4g35520
CV01010A1F09.f1	DV117426	hypothetical 10.0K protein - Zinnia elegans dbj|BAA06462.1| TED4 [Zinnia elegans] gb|AAB06586.1| putative nonspecific lipid transfer; auxin induced gene	At3g18280
CV01010A1F12.f1	DV152322	putative bZIP protein [Arabidopsis thaliana] ref|NP_191591.2| expressed protein [Arabidopsis thaliana]	At3g60320
CV01010A1G08.f1	DV153922	putative linker histone H1 variant protein [Beta vulgaris]	At2g18050
CV01010A1G12.f1	DV443142	68415.m05309 mitogen-activated protein kinase, putative / MAPK, putative (MPK20) mitogen-activated protein kinase (MAPK)(AtMPK20), PMID:12119167	At2g42880
CV01010A1H02.f1	DV131424	Spurge Specific 1496	Unknown
CV01010A1H05.f1	DV122112	putative receptor protein kinase-like protein [Oryza sativa (japonica cultivar-group)]	Unknown
CV01010A2A06.f1	DV124952	Spurge Specific 887	Unknown
CV01010A2A11.f1	DV147644	protein phosphatase-2C; PP2C [Mesembryanthemum crystallinum] pir||T52337 phosphoprotein phosphatase (EC 3.1.3.16) 2C [imported] - common ice plant	At3g62260
CV01010A2A12.f1	DV155396	Spurge Specific 2863	Unknown
CV01010A2B03.f1	DV153413	unknown protein [Arabidopsis thaliana]	At3g01510
CV01010A2B10.f1	DV130390	F21B7.20 [Arabidopsis thaliana]	At1g03590
CV01010A2C02.f1	DV123945	hypothetical protein - Arabidopsis thaliana	At4g19520
CV01010A2C04.f1	DV443306	cassava specific 506	Unknown
CV01010A2C08.f1	DV132761	DNA binding protein GT-1 [Arabidopsis thaliana] gb|AAG09542.1| DNA binding protein GT-1 [Arabidopsis thaliana]	At1g13450
CV01010A2C09.f1	DV141190	hypothetical protein [Arabidopsis thaliana] emb|CAA16543.1| hypothetical protein [Arabidopsis thaliana] ref|NP_194868.1| expressed protein [Arabidopsis thaliana] pir||T04507 hypothetical protein F8F16.220 - Arabidopsis thaliana	At4g31400
CV01010A2D01.f1	DV147186	cyclophilin ROC7 [Arabidopsis thaliana]	At5g58710
CV01010A2D03.f1	DV150989	Euphorbia specific144	Unknown
CV01010A2D04.f1	DV154508	WD-repeat protein-like [Arabidopsis thaliana] ref|NP_199205.1| transducin family protein / WD-40 repeat family protein [Arabidopsis thaliana]	At1g17440
CV01010A2D05.f1	DV456716	putative protein [Arabidopsis thaliana] emb|CAB43645.1| putative protein [Arabidopsis thaliana] gb|AAM65787.1| unknown [Arabidopsis thaliana] dbj|BAC41816.1| unknown protein [Arabidopsis thaliana] gb|AAO42926.1| At4g39300 [Arabidopsis thaliana] ref|NP_568056.1| expressed protein [Arabidopsis thaliana] dbj|BAD44665.1| unknown protein [Arabidopsis thaliana] dbj|BAD44632.1| unknown protein [Arabidop…	At4g39300
CV01010A2D06.f1	DV442552	68416.m06326 hypothetical protein	At3g56870
CV01010A2D11.f1	DV118166	Spurge Specific 194	Unknown
CV01010A2D12.f1	DV122609	putative disease resistance protein [Arabidopsis thaliana] sp|Q38834|R134_ARATH Putative disease resistance RPP13-like protein 4 pir||T08416 disease resistance protein homolog F18B3.230 - Arabidopsis thaliana ref|NP_190664.1| disease resistance protein (CC-NBS-LRR class), putative [Arabidopsis thaliana] ref|NP_850677.1| disease resistance protein (CC-NBS-LRR class), putative [Arabidopsis thaliana]	At3g50950
CV01010A2E04.f1	DV152595	OSJNBb0011N17.8 [Oryza sativa (japonica cultivar-group)] emb|CAD41091.2| OSJNBb0011N17.8 [Oryza sativa (japonica cultivar-group)]	At3g57520
CV01010A2E11.f1	DV157139	unknown [Arabidopsis thaliana] dbj|BAB10800.1| unnamed protein product [Arabidopsis thaliana] ref|NP_196214.1| expressed protein [Arabidopsis thaliana]	At5g05950
CV01010A2F03.f1	DV133009	Spurge Specific 1651	Unknown
CV01010A2F06.f1	DV146995	5'-aminoimidazole ribonucleotide synthetase [Solanum tuberosum]	At3g55010
CV01010A2G03.f1	DV135581	Spurge Specific 3357	Unknown
CV01010A2G06.f1	DV153772	unknown protein [Oryza sativa (japonica cultivar-group)] ref|XP_470516.1| unknown protein [Oryza sativa (japonica cultivar-group)]	At4g33400
CV01010A2G08.f1	DV152481	Spurge Specific 2645	Unknown
CV01010A2G09.f1	DV156139	AT5g61840/mac9_140 [Arabidopsis thaliana] gb|AAL06841.1| AT5g61840/mac9_140 [Arabidopsis thaliana] ref|NP_568941.1| exostosin family protein [Arabidopsis thaliana]	At5g61840
CV01010A2H03.f1	DV455154	At4g00370 [Arabidopsis thaliana] dbj|BAC43000.1| unknown protein [Arabidopsis thaliana] ref|NP_567175.2| sugar transporter family protein [Arabidopsis thaliana]	At4g00370
CV01010A2H04.f1	DV450610	SUI1 protein [Coffea arabica]	At1g54290
CV01010A2H07.f1	DV449940	cassava specific 1021	Unknown
CV01010A2H09.f1	DV114107	acetyltranferase-like protein [Arabidopsis thaliana]	At3g26040
CV01010B1A03.f1	DV143584	sodium proton exchanger, putative (NHX3) [Arabidopsis thaliana]	At3g06370
CV01010B1A10.f1	DV445375	cassava specific 2041	Unknown
CV01010B1B05.f1	DV144671	hypothetical protein [Arabidopsis thaliana] emb|CAB10256.1| hypothetical protein [Arabidopsis thaliana] pir||F71410 hypothetical protein - Arabidopsis thaliana ref|NP_193213.1| tesmin/TSO1-like CXC domain-containing protein [Arabidopsis thaliana]	At3g22780
CV01010B1B06.f1	DV123182	cytochrome P450 [Capsicum annuum]	At3g48320
CV01010B1B11.f1	DV451824	putative protein [Arabidopsis thaliana] pir||T49183 hypothetical protein MAA21.50 - Arabidopsis thaliana	At3g63420
CV01010B1C03.f1	DV123761	unnamed protein product [Arabidopsis thaliana] ref|NP_200769.1| DNAJ heat shock N-terminal domain-containing protein [Arabidopsis thaliana]	At5g59610
CV01010B1C06.f1	DV147320	Spurge Specific 1889	Unknown
CV01010B1C08.f1	DV150365	At5g02250 [Arabidopsis thaliana]	At5g02250
CV01010B1C10.f1	DV148725	Spurge Specific 2060	Unknown
CV01010B1C12.f1	DV128808	beta-amylase [Prunus armeniaca]	At5g18670
CV01010B1D01.f1	DV121810	Spurge Specific 482	Unknown
CV01010B1D04.f1	DV143708	WRKY12 [Oryza sativa (japonica cultivar-group)]	At4g39410
CV01010B1D05.f1	DV137077	expressed protein [Oryza sativa (japonica cultivar-group)]	At5g16280
CV01010B1D06.f1	DV157265	putative leucine zipper protein [Solanum demissum]	At2g43650
CV01010B1D08.f1	DV152625	proline-rich family protein [Arabidopsis thaliana]	At2g40820
CV01010B1D09.f1	DV126605	Spurge Specific 1054	Unknown
CV01010B1D11.f1	DV146534	mitochondrial transcription termination factor-related / mTERF-related [Arabidopsis thaliana]	At1g78930
CV01010B1E09.f1	DV147795	At4g17250/dl4660w [Arabidopsis thaliana] gb|AAL15312.1| AT4g17250/dl4660w [Arabidopsis thaliana]	At4g03180.1
CV01010B1E12.f1	DV154204	At1g52320/F19K6_7 [Arabidopsis thaliana] gb|AAK96499.1| At1g52320/F19K6_7 [Arabidopsis thaliana] ref|NP_849796.1| expressed protein [Arabidopsis thaliana] ref|NP_564604.1| expressed protein [Arabidopsis thaliana]	At1g52320	cyc
CV01010B1F03.f1	DV455675	unknown [Schistosoma japonicum]	At5g66720
CV01010B1F08.f1	DV142490	unknown [Arabidopsis thaliana]	At5g55950
CV01010B1F09.f1	DV126619	putative SET domain protein SDG117 [Orzo sativa (japonica cultivar-group)] dbj|BAD08114.1| putative SET domain protein SDG117 [Oryza sativa (japonica cultivar-group)]	At2g23750
CV01010B1F11.f1	DV449571	hypothetical protein LOC218878 [Mus musculus] dbj|BAC35070.1| unnamed protein product [Mus musculus]	Unknown
CV01010B1F12.f1	DV126293	Spurge Specific 1030	Unknown
CV01010B1G01.f1	DV146970	68414.m00699 2-oxoglutarate-dependent dioxygenase, putative similar to 2A6 (GI:599622) and tomato ethylene synthesis regulatory protein E8 (SP|P10967); contains Pfam profile: PF00671 Iron/Ascorbate oxidoreductase family	At1g06620
CV01010B1G03.f1	DV138504	iron superoxide dismutase 3 [Arabidopsis thaliana] pir||T51732 superoxide dismutase (EC 1.15.1.1) (Fe) 3 [validated] - Arabidopsis thaliana (fragment)	At5g23310
CV01010B1G08.f1	DV149020	putative DNA-binding protein [Oryza sativa (japonica cultivar-group)] gb|AAP53900.1| putative DNA-binding protein [Oryza sativa (japonica cultivar-group)]	At4g17410
CV01010B1G10.f1	DV124417	An2 protein [Petunia x hybrida]	At1g66380
CV01010B1G12.f1	DV441551	putative protein [Arabidopsis thaliana] emb|CAB45785.1| putative protein [Arabidopsis thaliana] pir||T10542 hypothetical protein F3I3.40 - Arabidopsis thaliana	At4g01020
CV01010B1H05.f1	DV139920	unknown protein [Arabidopsis thaliana] gb|AAF01557.1| unknown protein [Arabidopsis thaliana] gb|AAM64293.1| unknown [Arabidopsis thaliana] gb|AAO50540.1| unknown protein [Arabidopsis thaliana] gb|AAO41967.1| unknown protein [Arabidopsis thaliana] ref|NP_566150.1| expressed protein [Arabidopsis thaliana]	At3g01740
CV01010B1H06.f1	DV142473	unknown protein [Arabidopsis thaliana] gb|AAL67047.1| unknown protein [Arabidopsis thaliana] gb|AAD24627.1| hypothetical protein [Arabidopsis thaliana] ref|NP_181184.1| expressed protein [Arabidopsis thaliana] pir||F84780 hypothetical protein At2g36430 [imported] - Arabidopsis thaliana	At2g36430
CV01010B1H11.f1	DV444209	cassava specific 112	Unknown
CV01010B2A07.f1	DV458032	cassava specific 1578	Unknown
CV01010B2A10.f1	DV125836	unknown protein [Arabidopsis thaliana] emb|CAB87710.1| putative protein [Arabidopsis thaliana] pir||T48509 hypothetical protein F15N18.90 - Arabidopsis thaliana ref|NP_196711.1| expressed protein [Arabidopsis thaliana]	At5g11500
CV01010B2A11.f1	DV114772	leucine-rich receptor-like protein kinase [Malus x domestica]	At1g28440
CV01010B2B02.f1	DV121674	Spurge Specific 463	Unknown
CV01010B2B04.f1	DV124706	UTP-glucose glucosyltransferase [Arabidopsis thaliana]	At3g21750
CV01010B2B07.f1	DV139464	At1g75220/F22H5_6 [Arabidopsis thaliana] ref|NP_177658.1| integral membrane protein, putative [Arabidopsis thaliana] gb|AAL06513.1| At1g75220/F22H5_6 [Arabidopsis thaliana] gb|AAG12689.1| integral membrane protein, putative; 33518-36712 [Arabidopsis thaliana] pir||E96782 hypothetical protein F22H5.6 [imported] - Arabidopsis thaliana	At1g75220
CV01010B2B09.f1	DV455730	expressed protein	At3g29780
CV01010B2C08.f1	DV124264	HASTY [Arabidopsis thaliana]	At3g05040
CV01010B2D05.f1	DV123866	At3g12670 [Arabidopsis thaliana] dbj|BAB02410.1| CTP synthase [Arabidopsis thaliana] gb|AAM13109.1| CTP-synthetase, putative [Arabidopsis thaliana] gb|AAG51029.1| CTP-synthetase, putative; 3708-7443 [Arabidopsis thaliana] ref|NP_187873.1| CTP synthase, putative / UTP--ammonia ligase, putative [Arabidopsis thaliana]	At3g12670	cyc
CV01010B2D07.f1	DV138881	unknown [Arabidopsis thaliana]	At4g34700
CV01010B2D08.f1	DV148722	Spurge Specific 2059	Unknown
CV01010B2D11.f1	DV152622	hypothetical protein MG02448.4 [Magnaporthe grisea 70-15] ref|XP_365746.1| hypothetical protein MG02448.4 [Magnaporthe grisea 70-15]	Unknown
CV01010B2D12.f1	DV130032	Spurge Specific 1391	Unknown
CV01010B2E03.f1	DV444036	cassava specific 1970	Unknown
CV01010B2F07.f1	DV120840	acetyl-CoA C-acyltransferase (EC 2.3.1.16) precursor - cucurbit dbj|BAA11117.1| 3-ketoacyl-CoA thiolase [Cucurbita cv. Kurokawa Amakuri]	At2g33150
CV01010B2F08.f1	DV114633	Spurge Specific 3388	Unknown
CV01010B2G06.f1	DV150235		Unknown
CV01010B2H07.f1	DV451784	cassava specific 1175	Unknown
CV01010B2H11.f1	DV112298	Spurge Specific 1521	Unknown
CV01011A1A01.f1	DV150697	ER lumen protein retaining receptor (HDEL receptor) (PGP169-12) gb|AAD02548.1| PGPS/D6 [Petunia x hybrida]	At3g25040
CV01011A1A04.f1	DV447755	cassava specific 871	Unknown
CV01011A1B04.f1	DV131134	acetyl-CoA synthetase [Solanum tuberosum]	At5g36880
CV01011A1B06.f1	DV139780	Spurge Specific 3830	Unknown
CV01011A1C10.f1	DV445814	cassava specific 733	Unknown
CV01011A1C11.f1	DV148273	phytase [Glycine max]	At3g07130
CV01011A1C12.f1	DV443034	cassava specific 483	Unknown
CV01011A1D09.f1	DV451962	gibberellin oxidase-like protein [Arabidopsis thaliana] ref|NP_200674.1| oxidoreductase, 2OG-Fe(II) oxygenase family protein [Arabidopsis thaliana]	At5g58660	cyc
CV01011A1D11.f1	DV456494	unknown protein [Arabidopsis thaliana] gb|AAL59938.1| unknown protein [Arabidopsis thaliana]	At4g15790
CV01011A1E03.f1	DV138897	unknown protein [Arabidopsis thaliana]	At2g36020
CV01011A1E04.f1	DV137171	Spurge Specific 3528	Unknown
CV01011A1E06.f1	DV449511	cassava specific 991	Unknown
CV01011A1F03.f1	DV457183	cassava specific 1536	Unknown
CV01011A1F12.f1	DV130079	similar to ENSANGP00000014266 [Apis mellifera]	Unknown
CV01011A1G04.f1	DV123142	fiber protein Fb2 [Gossypium barbadense]	At4g02200
CV01011A1G09.f1	DV456662	hypothetical protein [Arabidopsis thaliana] gb|AAN28890.1| At4g02590/T10P11_13 [Arabidopsis thaliana] gb|AAK32915.1| AT4g02590/T10P11_13 [Arabidopsis thaliana] ref|NP_567245.1| basic helix-loop-helix (bHLH) family protein [Arabidopsis thaliana] gb|AAC78259.1| hypothetical protein [Arabidopsis thaliana] pir||T01090 hypothetical protein T10P11.13 - Arabidopsis thaliana	At4g02590
CV01011A1H01.f1	DV445654	68418.m01684 copine-related low similarity to SP|Q99829 Copine I {Homo sapiens}	At5g14420
CV01011A1H02.f1	DV148721	unknown [Arabidopsis thaliana] ref|NP_566663.1| tetraacyldisaccharide 4'-kinase family protein [Arabidopsis thaliana]	At3g20480
CV01011A1H03.f1	DV118244	putative 16kDa membrane protein [Nicotiana tabacum]	At1g08380
CV01011A1H05.f1	DV139013	P0042A10.5 [Oryza sativa (japonica cultivar-group)] dbj|BAB90063.1| BNR repeat domain protein-like [Oryza sativa (japonica cultivar-group)]	At5g11580
CV01011A1H11.f1	DV152055	aldose 1-epimerase-like protein [Arabidopsis thaliana] ref|NP_566594.2| aldose 1-epimerase family protein [Arabidopsis thaliana]	At3g17940
CV01011A2A02.f1	DV151017	WD-40 repeat protein MSI1 gb|AAB70241.1| WD-40 repeat protein [Lycopersicon esculentum] pir||T04324 G1/S transition control protein-binding protein MSI1 - tomato	At5g58230
CV01011A2A03.f1	DV124462	Spurge Specific 841	Unknown
CV01011A2A12.f1	DV446286	hypothetical protein [Arabidopsis thaliana] gb|AAX55144.1| hypothetical protein At2g37210 [Arabidopsis thaliana] ref|NP_181258.2| expressed protein [Arabidopsis thaliana]	At2g37210	cyc
CV01011A2B01.f1	DV142744	F22O13.12 [Arabidopsis thaliana] pir||H86218 protein F22O13.12 [imported] - Arabidopsis thaliana	At1g08640
CV01011A2C04.f1	DV157165	NDX1 homeobox protein [Glycine max]	At4g03090
CV01011A2D02.f1	DV130663	Similar to uridylyl transferases [Arabidopsis thaliana] gb|AAM44939.1| unknown protein [Arabidopsis thaliana] gb|AAK26032.1| unknown protein [Arabidopsis thaliana] gb|AAM93428.1| ACR3 [Arabidopsis thaliana] pir||H96798 hypothetical protein F22K20.9 [imported] - Arabidopsis thaliana ref|NP_849896.1| ACT domain containing protein [Arabidopsis thaliana] ref|NP_849897.1| ACT domain containing protein…	At1g76990
CV01011A2D09.f1	DV132891	putative protein kinase [Oryza sativa (japonica cultivar-group)] gb|AAS07176.1| putative protein kinase [Oryza sativa (japonica cultivar-group)]	At4g23220
CV01011A2D10.f1	DV127902	armadillo/beta-catenin repeat protein-related / U-box domain-containing protein [Arabidopsis thaliana] gb|AAF80621.1| F2D10.27 [Arabidopsis thaliana]	At1g20780
CV01011A2D12.f1	DV139334	hypothetical protein 2 - soybean (fragment)	Unknown
CV01011A2E01.f1	DV448383	protease-associated zinc finger (C3HC4-type RING finger) family protein [Arabidopsis thaliana]	At5g66160
CV01011A2E04.f1	DV126965	putative protein phosphatase 2C [Arabidopsis thaliana] gb|AAO42197.1| putative protein phosphatase 2C [Arabidopsis thaliana] ref|NP_568174.1| protein phosphatase 2C family protein / PP2C family protein [Arabidopsis thaliana]	At5g06750
CV01011A2E11.f1	DV156190	putative amino acid acetyltransferase [Arabidopsis thaliana] gb|AAO42258.1| putative amino acid acetyltransferase [Arabidopsis thaliana] ref|NP_179875.2| GCN5-related N-acetyltransferase (GNAT) family protein / amino acid kinase family protein [Arabidopsis thaliana]	At2g22910
CV01011A2F05.f1	DV142913	E8 protein [Lycopersicon esculentum] sp|P10967|ACC3_LYCES 1-aminocyclopropane-1-carboxylate oxidase homolog (Protein E8) pir||S01642 ripening protein E8 - tomato	At1g06620
CV01011A2F07.f1	DV453424	cassava specific 1307	Unknown
CV01011A2F09.f1	DV125613	argininosuccinate lyase (AtArgH) [Arabidopsis thaliana] emb|CAB96847.1| argininosuccinate lyase (AtArgH) [Arabidopsis thaliana] ref|NP_196653.1| argininosuccinate lyase, putative / arginosuccinase, putative [Arabidopsis thaliana] pir||T50801 argininosuccinate lyase (AtArgH) - Arabidopsis thaliana	At5g10920
CV01011A2F12.f1	DV121202	Spurge Specific 649	Unknown	cyc
CV01011A2G06.f1	DV149627		Unknown
CV01011A2G11.f1	DV452786	cassava specific 1250	Unknown
CV01011A2G12.f1	DV121854	respiratory burst oxidase protein C [Arabidopsis thaliana]	At5g51060
CV01011A2H02.f1	DV155765	Anx1 [Gossypium hirsutum]	Unknown
CV01011A2H10.f1	DV124666	40S ribosomal protein S7 gb|AAD03501.1| 40S ribosome protein S7 [Avicennia marina] gb|AAC97947.1| unknown [Avicennia marina]	At1g48830
CV01011B1A02.f1	DV154083	Spurge Specific 2689	Unknown
CV01011B1A03.f1	DV129810	AT4g02470 [Arabidopsis thaliana] gb|AAC19276.1| similar to ATPases associated with various cellular activites (Pfam: AAA.hmm, score: 230.91) [Arabidopsis thaliana] pir||T01303 hypothetical protein T14P8.7 - Arabidopsis thaliana	At1g02890
CV01011B1A04.f1	DV153276	probable wall-associated kinase [imported] - Arabidopsis thaliana gb|AAG50813.1| wall-associated kinase, putative [Arabidopsis thaliana] ref|NP_173910.1| protein kinase family protein [Arabidopsis thaliana]	At1g25390
CV01011B1A05.f1	DV126061	retrovirus-related like polyprotein [Arabidopsis thaliana] emb|CAB10225.1| retrovirus-related like polyprotein [Arabidopsis thaliana] pir||G71406 probable retrovirus-related polyprotein - Arabidopsis thaliana	At1g21280
CV01011B1A08.f1	DV118642	Beta-tubulin [Zinnia elegans]	At5g23860
CV01011B1A10.f1	DV134507	seven transmembrane protein Mlo4 [Zea mays]	At5g53760
CV01011B1A11.f1	DV122207	Spurge Specific 544	Unknown
CV01011B1A12.f1	DV127209	ribosome biogenesis regulatory protein (RRS1) family protein [Arabidopsis thaliana]	At2g37990
CV01011B1B03.f1	DV122060	OSJNBa0060D06.17 [Oryza sativa (japonica cultivar-group)]	At3g43520
CV01011B1B06.f1	DV127881	fiber protein Fb2 [Gossypium barbadense]	At5g26990
CV01011B1B10.f1	DV152173	At4g32320 [Arabidopsis thaliana]	At4g32320
CV01011B1D05.f1	DV138932	putative protein [Arabidopsis thaliana] emb|CAB52870.1| putative protein [Arabidopsis thaliana] pir||F85225 hypothetical protein AT4g19900 [imported] - Arabidopsis thaliana ref|NP_193724.1| glycosyl transferase-related [Arabidopsis thaliana]	At4g19900
CV01011B1D07.f1	DV120354	Spurge Specific 384	Unknown
CV01011B1D08.f1	DV457368	putative galactinol synthase [Arabidopsis thaliana] gb|AAM14365.1| putative galactinol synthase [Arabidopsis thaliana] gb|AAL07218.1| putative galactinol synthase [Arabidopsis thaliana] gb|AAM15468.1| putative galactinol synthase [Arabidopsis thaliana] gb|AAB63818.1| putative galactinol synthase [Arabidopsis thaliana] pir||A84912 probable galactinol synthase [imported] - Arabidopsis thaliana ref|…	At2g47180	cyc
CV01011B1D09.f1	DV137899	putative glucosyltransferase [Phaseolus lunatus]	Unknown
CV01011B1E04.f1	DV124866	At4g17230/dl4650c [Arabidopsis thaliana] gb|AAL31902.1| AT4g17230/dl4650c [Arabidopsis thaliana]	At5g48150
CV01011B1E08.f1	DV141931	unknown protein [Oryza sativa (japonica cultivar-group)] dbj|BAC98661.1| unknown protein [Oryza sativa (japonica cultivar-group)]	Unknown
CV01011B1E09.f1	DV128813	hypothetical protein AT1G66190 [Arabidopsis thaliana] pir||G96686 hypothetical protein F15E12.13 [imported] - Arabidopsis thaliana gb|AAG51308.1| hypothetical protein [Arabidopsis thaliana] ref|NP_176793.1| expressed protein [Arabidopsis thaliana]	At1g66190
CV01011B1F01.f1	DV130940	unnamed protein product [Arabidopsis thaliana]	At3g14590
CV01011B1G06.f1	DV117132	ankyrin repeat protein family-like protein [Oryza sativa (japonica cultivar-group)]	At5g51160
CV01011B1G09.f1	DV118159	Spurge Specific 193	Unknown
CV01011B1G10.f1	DV143163	putative AMP-binding protein [Arabidopsis thaliana]	At5g16340
CV01011B1H01.f1	DV157425	Spurge Specific 3098	Unknown
CV01011B1H03.f1	DV142643	putative protein [Arabidopsis thaliana]	At4g09040
CV01011B1H07.f1	DV122139	2S albumin	At4g27140
CV01011B1H12.f1BS	DV140869	endosomal protein-like [Arabidopsis thaliana]	At5g35160
CV01011B1H12.f1W	DV144870	68415.m05218 zinc finger (ubiquitin-hydrolase) domain-containing protein similar to BRCA1-associated protein 2 [Homo sapiens] GI:3252872; contains Pfam profile PF02148: Zn-finger in ubiquitin-hydrolases and other protein	At2g42160	cyc
CV01011B2A01.f1BS	DV128419	unknown protein [Arabidopsis thaliana]	At1g05380
CV01011B2A01.f1W	DV127568	F23N19.12 [Arabidopsis thaliana] ref|NP_176463.2| invertase/pectin methylesterase inhibitor family protein [Arabidopsis thaliana]	At1g62760
CV01011B2A03.f1	DV142720	At5g62580 [Arabidopsis thaliana] ref|NP_201064.2| expressed protein [Arabidopsis thaliana]	At5g62580
CV01011B2A07.f1	DV153776	Spurge Specific 2654	Unknown
CV01011B2B01.f1	DV118773	unknown [Arabidopsis thaliana]	At1g47480
CV01011B2B07.f1	DV144015	cinnamyl alcohol dehydrogenase [Eucalyptus gunnii] pir||T10736 cinnamyl-alcohol dehydrogenase (EC 1.1.1.195) - cider tree	At2g33590
CV01011B2B09.f1	DV136121	G protein beta subunit [Pinctada fucata]	At4g34460
CV01011B2B11.f1	DV152678	At4g17760 [Arabidopsis thaliana] gb|AAM91646.1| unknown protein [Arabidopsis thaliana] dbj|BAD43778.1| unknown protein [Arabidopsis thaliana] ref|NP_193511.2| expressed protein [Arabidopsis thaliana] emb|CAE55213.1| Rad1-like protein [Arabidopsis thaliana]	At4g17760
CV01011B2B12.f1	DV147618	P0409B08.16 [Oryza sativa (japonica cultivar-group)]	Unknown
CV01011B2C08.f1	DV157012	hypothetical protein; 89809-89306 [Arabidopsis thaliana] pir||G96828 hypothetical protein F19K16.25 [imported] - Arabidopsis thaliana ref|NP_565220.1| expressed protein [Arabidopsis thaliana]	At5g25840
CV01011B2C09.f1	DV147966	ZW18 [Arabidopsis thaliana] ref|NP_564732.1| expressed protein [Arabidopsis thaliana] pir||T52441 hypothetical protein ZW18 [imported] - Arabidopsis thaliana gb|AAF82253.1| Identical to gene ZW18 from Arabidopsis thaliana gb|AB028199	At1g09980
CV01011B2D07.f1	DV450136	unknown [Arabidopsis thaliana] ref|NP_564914.1| expressed protein [Arabidopsis thaliana] gb|AAG52010.1| unknown protein; 70659-70456 [Arabidopsis thaliana] pir||A96702 unknown protein, 70659-70456 [imported] - Arabidopsis thaliana	At1g67920
CV01011B2E05.f1	DV118078	expressed protein [Arabidopsis thaliana] dbj|BAB01101.1| unnamed protein product [Arabidopsis thaliana] gb|AAL07111.1| unknown protein [Arabidopsis thaliana] gb|AAM20002.1| unknown protein [Arabidopsis thaliana]	At3g18350
CV01011B2E10.f1	DV451182	major latex-like protein [Arabidopsis thaliana] ref|NP_173813.1| Bet v I allergen family protein [Arabidopsis thaliana] gb|AAL31239.1| At1g24020/T23E23_22 [Arabidopsis thaliana] gb|AAK96470.1| At1g24020/T23E23_22 [Arabidopsis thaliana]	At1g24020	cyc
CV01011B2F02.f1	DV145672	unknown protein [Oryza sativa (japonica cultivar-group)] gb|AAU90151.1| unknown protein [Oryza sativa (japonica cultivar-group)]	At1g52080
CV01011B2F05.f1	DV153662	snakin-1 [Solanum tuberosum]	At2g14900
CV01011B2F06.f1	DV456934	cyclin-dependent kinase inhibitor 7 [Arabidopsis thaliana]	Unknown
CV01011B2F07.f1	DV148554		Unknown	cyc
CV01011B2F09.f1	DV442340	hypothetical protein [Arabidopsis thaliana] pir||B84784 hypothetical protein At2g36740 [imported] - Arabidopsis thaliana ref|NP_181212.1| YL1 nuclear family protein [Arabidopsis thaliana]	At2g36740
CV01011B2G04.f1	DV149713	WW domain-containing protein [Arabidopsis thaliana]	At3g13225
CV01011B2G07.f1	DV112325	putative transcriptional coactivator [Brassica rapa]	At4g10920
CV01011B2G10.f1	DV447550	unknown [Arabidopsis thaliana] ref|NP_564781.1| expressed protein [Arabidopsis thaliana] gb|AAY57588.1| RING finger family protein [Arabidopsis thaliana] pir||F96641 hypothetical protein T25B24.3 [imported] - Arabidopsis thaliana gb|AAD25548.1| Unknown protein [Arabidopsis thaliana]	At1g61620
CV01011B2H01.f1	DV138028	At1g06560 [Arabidopsis thaliana] ref|NP_172143.3| NOL1/NOP2/sun family protein [Arabidopsis thaliana]	At1g06560
CV01011B2H04.f1	DV136787	putative heat shock protein Hsp70 [Oryza sativa (japonica cultivar-group)]	At1g79930
CV01011B2H05.f1	DV114572	Spurge Specific 3256	Unknown	cyc
CV01011B2H07.f1	DV451954	SEU3B protein [Antirrhinum majus]	At1g43850
CV01011B2H08.f1	DV153533	sugar transporter [Hordeum vulgare subsp. vulgare]	At1g20840
CV01012A1A04.f1	DV133871	unnamed protein product [Tetraodon nigroviridis]	At3g22930
CV01012A1A11.f1	DV138581	P0031D02.26 [Oryza sativa (japonica cultivar-group)]	Unknown
CV01012A1B08.f1	DV157029	At4g09550 [Arabidopsis thaliana] emb|CAB78078.1| putative protein [Arabidopsis thaliana] ref|NP_192693.1| expressed protein [Arabidopsis thaliana] pir||E85097 hypothetical protein AT4g09550 [imported] - Arabidopsis thaliana dbj|BAD43180.1| unknown protein [Arabidopsis thaliana]	At4g09550
CV01012A1B12.f1	DV150342	Eef1a-s protein [Xenopus laevis]	At1g07920
CV01012A1C01.f1	DV141710	expressed protein [Arabidopsis thaliana] pir||C96533 hypothetical protein F14J22.11 [imported] - Arabidopsis thaliana gb|AAG13052.1| Unknown protein [Arabidopsis thaliana]	At1g49660
CV01012A1C03.f1	DV154515	unknown protein [Arabidopsis thaliana]	Unknown
CV01012A1C04.f1	DV128888	unknown protein, 98896-95855 [imported] - Arabidopsis thaliana gb|AAB65488.1| unknown protein; 98896-95855 [Arabidopsis thaliana] ref|NP_172558.1| F-box family protein [Arabidopsis thaliana]	At1g10890
CV01012A1C09.f1	DV140863	actin filament bundling protein P-115-ABP [Lilium longiflorum]	At4g30160
CV01012A1C12.f1	DV136758	At1g08970/F7G19_16 [Arabidopsis thaliana] gb|AAM63073.1| putative transcription factor [Arabidopsis thaliana] gb|AAM83224.1| At1g08970/F7G19_16 [Arabidopsis thaliana] ref|NP_973796.1| CCAAT-box binding transcription factor Hap5a, putative [Arabidopsis thaliana] ref|NP_973797.1| CCAAT-box binding transcription factor Hap5a, putative [Arabidopsis thaliana] ref|NP_172371.1| CCAAT-box binding transcr…	At1g08970
CV01012A1D01.f1	DV127997	unknown [Arabidopsis thaliana] gb|AAM14207.1| unknown protein [Arabidopsis thaliana] gb|AAL36269.1| unknown protein [Arabidopsis thaliana] gb|AAF16527.1| T26F17.1 [Arabidopsis thaliana] gb|AAD41434.1| F8K7.23 [Arabidopsis thaliana] ref|NP_564152.1| expressed protein [Arabidopsis thaliana]	At1g21790
CV01012A1D04.f1	DV135487	expressed protein [Arabidopsis thaliana] pir||H86313 protein F2H15.10 [imported] - Arabidopsis thaliana gb|AAF97267.1| F2H15.10 [Arabidopsis thaliana]	At1g17870
CV01012A1D06.f1	DV448753	cassava specific 935	Unknown
CV01012A1D07.f1	DV120343	Spurge Specific 368	Unknown
CV01012A1E04.f1	DV125601	protein phosphatase 1, catalytic beta subunit [Medicago sativa] pir||T09544 phosphoprotein phosphatase (EC 3.1.3.16), catalytic beta chain - alfalfa	At2g39840	cyc
CV01012A1E08.f1	DV442960	cassava specific 1915	Unknown
CV01012A1E11.f1	DV136926	protein F12A21.3 [imported] - Arabidopsis thaliana gb|AAG28912.1| F12A21.3 [Arabidopsis thaliana]	At1g67840
CV01012A1F03.f1	DV441953	nodulin MtN3 family protein similar to MtN3 GI:1619602 (root nodule development) from [Medicago truncatula]	At5g53190
CV01012A1F08.f1	DV145726	unknown [Arabidopsis thaliana] ref|NP_564561.1| expressed protein [Arabidopsis thaliana]	At1g49975
CV01012A1G06.f1	DV120176	endonuclease/exonuclease/phosphatase family protein [Arabidopsis thaliana] pir||E84922 hypothetical protein At2g48030 [imported] - Arabidopsis thaliana gb|AAD13707.1| expressed protein [Arabidopsis thaliana] gb|AAM67334.1| unknown [Arabidopsis thaliana]	At3g21530
CV01012A1G10.f1	DV134465	homeodomain transcription factor-like protein [Arabidopsis thaliana]	At3g18010
CV01012A1H01.f1	DV154701	At1g02150/T7I23.8 [Arabidopsis thaliana] gb|AAM19786.1| At1g02150/T7I23.8 [Arabidopsis thaliana]	At1g02150
CV01012A1H03.f1	DV115141	Unknown protein [Arabidopsis thaliana]	At5g49220
CV01012A1H10.f1	DV129030	At1g79140 [Arabidopsis thaliana] ref|NP_178035.1| expressed protein [Arabidopsis thaliana]	At1g79140
CV01012A2A05.f1	DV130036	Putative protein kinase [Oryza sativa (japonica cultivar-group)] gb|AAM22711.1| Putative protein kinase [Oryza sativa (japonica cultivar-group)]	At2g17220
CV01012A2B02.f1	DV135174	FAD-binding domain-containing protein / cytokinin oxidase family protein [Arabidopsis thaliana] dbj|BAD44141.1| cytokinin oxidase (CKX6) [Arabidopsis thaliana]	At1g75450
CV01012A2B07.f1	DV137633	flavonoid 3-O-glucosyltransferase [Fragaria x ananassa]	At5g17050
CV01012A2B11.f1	DV152858	Spurge Specific 2559	Unknown
CV01012A2B12.f1	DV146053	unknown [Arabidopsis thaliana]	At1g80245
CV01012A2C01.f1	DV140130	putative squamosa promoter binding protein 7 [Arabidopsis thaliana] ref|NP_850850.1| squamosa promoter-binding protein-like 7 (SPL7) [Arabidopsis thaliana]	At5g18830
CV01012A2C02.f1	DV157440	putative protein [Arabidopsis thaliana] emb|CAB45845.1| putative protein [Arabidopsis thaliana] pir||T10621 hypothetical protein F21C20.140 - Arabidopsis thaliana ref|NP_193811.1| leucine-rich repeat family protein [Arabidopsis thaliana]	At4g20790
CV01012A2C10.f1	DV134240	reticuline oxidase-like protein [Arabidopsis thaliana] emb|CAB45850.1| reticuline oxidase-like protein [Arabidopsis thaliana] ref|NP_193816.1| FAD-binding domain-containing protein [Arabidopsis thaliana] pir||T10626 reticuline oxidase homolog F21C20.190 - Arabidopsis thaliana	At4g20840
CV01012A2C12.f1	DV140702	hypothetical protein MG10348.4 [Magnaporthe grisea 70-15] ref|XP_366128.1| hypothetical protein MG10348.4 [Magnaporthe grisea 70-15]	Unknown
CV01012A2D01.f1	DV132397	unknown protein, 25817-24837 [imported] - Arabidopsis thaliana gb|AAG51568.1| unknown protein; 25817-24837 [Arabidopsis thaliana]	At1g55340
CV01012A2D11.f1	DV442474	cassava specific 417	Unknown
CV01012A2E06.f1BS	DV150258	Spurge Specific 2254	Unknown
CV01012A2E06.f1W	DV117220	unknown protein [Arabidopsis thaliana] gb|AAO42910.1| At4g15810 [Arabidopsis thaliana]	At4g15802	cyc
CV01012A2F01.f1	DV122109	glutathione S-transferase [Euphorbia esula]	At1g02930
CV01012A2G03.f1	DV141589	Spurge Specific 4027	Unknown
CV01012A2H10.f1	DV441510	copper transporter protein [Arabidopsis thaliana]	At5g59030
CV01012B1A10.f1	DV147515	Spurge Specific 1914	Unknown
CV01012B1B07.f1	DV153548	similar to ENSANGP00000010855 [Apis mellifera]	Unknown
CV01012B1C01.f1	DV146741	68414.m06438 elongation factor 2, putative / EF-2, putative similar to ELONGATION FACTOR 2 GB:O14460 from [Schizosaccharomyces pombe]	At1g56070
CV01012B1C03.f1	DV142378	WD-40 repeat family protein [Arabidopsis thaliana] dbj|BAD42917.1| unnamed protein product [Arabidopsis thaliana]	At5g50970
CV01012B1C05.f1	DV448019	Beta tubulin 1 [Lupinus albus] pir||S35142 tubulin beta chain - white lupine sp|P37392|TBB1_LUPAL Tubulin beta-1 chain (Beta-1 tubulin)	At5g23860
CV01012B1C08.f1	DV129060	Spurge Specific 1275	Unknown
CV01012B1C12.f1	DV458652	unnamed protein product [Arabidopsis thaliana] ref|NP_189632.1| germination protein-related [Arabidopsis thaliana]	At3g29970
CV01012B1D05.f1	DV120717	ankyrin repeat family protein [Arabidopsis thaliana]	At5g51160
CV01012B1D07.f1	DV139632	Spurge Specific 3816	Unknown
CV01012B1D09.f1	DV134591	putative AP2/EREBP transcription factor [Arabidopsis thaliana] pir||F96655 hypothetical protein F16M19.1 [imported] - Arabidopsis thaliana gb|AAG51609.1| transcription factor DREB1A, putative; 22554-23300 [Arabidopsis thaliana]	At1g12630
CV01012B1D10.f1	DV154586	MADS-box protein (AGL29) [Arabidopsis thaliana] gb|AAC26702.1| MADS-box protein (AGL29) [Arabidopsis thaliana] ref|NP_180991.1| MADS-box family protein [Arabidopsis thaliana] pir||T02331 MADS box protein (AGL29) [imported] - Arabidopsis thaliana	At2g34440
CV01012B1E10.f1	DV113889	RNA recognition motif (RRM)-containing protein [Arabidopsis thaliana] sp|Q9FMP4|PM14_ARATH Pre-mRNA branch site p14-like protein dbj|BAB10037.1| unnamed protein product [Arabidopsis thaliana] gb|AAM67034.1| unknown [Arabidopsis thaliana] gb|AAO22648.1| putative RRM-containing protein [Arabidopsis thaliana] gb|AAO42424.1| putative RRM-containing protein [Arabidopsis thaliana]	At5g12190
CV01012B1E11.f1	DV154458	hypothetical [Arabidopsis thaliana] emb|CAB10276.1| hypothetical [Arabidopsis thaliana] ref|NP_193233.1| hypothetical protein [Arabidopsis thaliana] pir||B71413 hypothetical protein dl3525w - Arabidopsis thaliana	At4g14970
CV01012B1F03.f1	DV137886	receptor-like protein kinase [Arabidopsis thaliana]	At5g63710
CV01012B1F09.f1	DV124432	glutamine synthetase; GS2 [Daucus carota] pir||T14292 glutamate-ammonia ligase (EC 6.3.1.2) - carrot sp|O22506|GLN2_DAUCA Glutamine synthetase, chloroplast precursor (Glutamate--ammonia ligase) (GS2)	At5g35630
CV01012B1F11.f1	DV128060	unknown protein [Arabidopsis thaliana] gb|AAK44079.1| unknown protein [Arabidopsis thaliana] pir||F96723 hypothetical protein F20P5.18 [imported] - Arabidopsis thaliana gb|AAB61117.1| ESTs gb|N38288,gb|T43486,gb|AA395242 come from this gene. [Arabidopsis thaliana] ref|NP_564983.1| glycosyl transferase family 8 protein [Arabidopsis thaliana]	At1g70090
CV01012B1F12.f1	DV123523	Spurge Specific 754	Unknown
CV01012B1G04.f1	DV134040	Spurge Specific 3170	Unknown
CV01012B1G08.f1	DV114351	Spurge Specific 2795	Unknown
CV01012B1G11.f1	DV156903	lectin-like receptor kinase 7;3 [Medicago truncatula]	At3g55550
CV01012B1H08.f1	DV122730	proteasome inhibitor-related [Arabidopsis thaliana]	At3g53970
CV01012B2A05.f1	DV132441	OSJNBa0081C01.7 [Oryza sativa (japonica cultivar-group)] emb|CAD41208.2| OSJNBa0074L08.19 [Oryza sativa (japonica cultivar-group)] ref|XP_473271.1| OSJNBa0074L08.19 [Oryza sativa (japonica cultivar-group)]	At5g53800
CV01012B2A06.f1	DV119735	Spurge Specific 291	Unknown
CV01012B2A08.f1	DV131418	hypothetical protein [Arabidopsis thaliana] gb|AAD11588.1| hypothetical protein [Arabidopsis thaliana] pir||H85043 hypothetical protein AT4g03460 [imported] - Arabidopsis thaliana	At4g03460
CV01012B2A10.f1	DV142396	AT5g64030/MBM17_13 [Arabidopsis thaliana] gb|AAO23578.1| At5g64030/MBM17_13 [Arabidopsis thaliana] ref|NP_201208.2| dehydration-responsive protein-related [Arabidopsis thaliana]	At5g64030
CV01012B2B04.f1	DV146202	Spurge Specific 1744	Unknown
CV01012B2C01.f1	DV145580	expressed protein [Arabidopsis thaliana]	At3g24150
CV01012B2D04.f1	DV139135	unknown protein [Arabidopsis thaliana] gb|AAD25152.2| expressed protein [Arabidopsis thaliana] ref|NP_565336.1| SNF7 family protein [Arabidopsis thaliana]	At2g06530	cyc
CV01012B2D05.f1	DV139988	Spurge Specific 3857	Unknown
CV01012B2F02.f1	DV115289	proline rich protein 3 [Cicer arietinum]	At3g21215
CV01012B2F05.f1	DV154398	UDP-glucose glucosyltransferase [Rhodiola sachalinensis]	At4g34131
CV01012B2F07.f1	DV446480	cassava specific 778	Unknown
CV01012B2F08.f1	DV147413	putative protein kinase; 41292-38663 [Arabidopsis thaliana] pir||C96729 hypothetical protein F24J13.10 [imported] - Arabidopsis thaliana ref|NP_177210.1| protein kinase family protein [Arabidopsis thaliana]	At1g70530
CV01012B2F10.f1	DV441677	cassava specific 342	Unknown
CV01012B2F12.f1	DV114816	probable RING zinc finger protein T12P18.8 [imported] - Arabidopsis thaliana gb|AAG52461.1| putative RING zinc finger protein; 22238-21626 [Arabidopsis thaliana]	At1g63900	cyc
CV01012B2G03.f1	DV145222	Spurge Specific 4400	Unknown
CV01012B2G04.f1	DV150411	Spurge Specific 2268	Unknown
CV01012B2G05.f1	DV150700	putative ring-H2 finger protein [Oryza sativa (japonica cultivar-group)]	At3g46620
CV01012B2G11.f1	DV445651	endopeptidase Clp (EC 3.4.21.-) ATP-binding chain SB100 [similarity] - soybean gb|AAA66338.1| heat shock protein	At1g74310
CV01012B2H01.f1	DV135527	conserved hypothetical protein [Gibberella zeae PH-1] ref|XP_388899.1| conserved hypothetical protein [Gibberella zeae PH-1]	At1g12230
CV01012B2H04.f1	DV128374	unknown protein [Arabidopsis thaliana] gb|AAO22685.1| unknown protein [Arabidopsis thaliana]	At2g45910
CV01012B2H05.f1	DV150787	defense-related protein [Brassica carinata]	At1g68040
CV01012B2H11.f1	DV129483	Cytochrome P450 78A3 gb|AAB94592.1| CYP78A3p [Glycine max] pir||T05946 cytochrome P450 78A3p - soybean	At1g74110
CV01012B2H12.f1	DV145641	malate dehydrogenase [Solanum tuberosum] sp|P37221|MAOM_SOLTU NAD-dependent malic enzyme 62 kDa isoform, mitochondrial precursor (NAD-ME) pir||B53318 malate dehydrogenase (decarboxylating) (EC 1.1.1.39) 62K chain precursor, mitochondrial - potato	At2g13560
CV01013A1A04.f1	DV152231	68417.m04289 villin, putative similar to villin 2 (VLN2) [Arabidopsis thaliana] GI:3415115, villin 3 (VLN3) [Arabidopsis thaliana] GI:3415117; contains Pfam profiles PF00626: Gelsolin repeat, PF02209: Villin headpiece domain	At4g30160
CV01013A1A07.f1	DV444824	Vacuolar ATP synthase catalytic subunit A (V-ATPase A subunit) (Vacuolar proton pump alpha subunit) (V-ATPase 69 kDa subunit) gb|AAA33050.1| vacuolar H+-ATPase catalytic subunit	At1g78900	cyc
CV01013A1B05.f1	DV122995	hypothetical protein [Oryza sativa (japonica cultivar-group)] dbj|BAD05323.1| hypothetical protein [Oryza sativa (japonica cultivar-group)]	At4g39235
CV01013A1B06.f1	DV132790	glucosyl transferase, putative; 93894-95315 [Arabidopsis thaliana] ref|NP_187742.1| UDP-glucoronosyl/UDP-glucosyl transferase family protein [Arabidopsis thaliana]	At3g55700
CV01013A1B07.f1	DV114681	Spurge Specific 3501	Unknown
CV01013A1B08.f1	DV137965	OSJNBb0017I01.6 [Oryza sativa (japonica cultivar-group)] emb|CAE05726.2| OSJNBb0017I01.6 [Oryza sativa (japonica cultivar-group)]	At3g09010
CV01013A1B09.f1	DV148616	Spurge Specific 2052	Unknown
CV01013A1B11.f1	DV441855	cassava specific 364	Unknown
CV01013A1B12.f1	DV149157	unknown protein [imported] - Arabidopsis thaliana gb|AAG23443.1| unknown protein [Arabidopsis thaliana] ref|NP_174492.1| IWS1 C-terminus family protein [Arabidopsis thaliana]	At3g10530
CV01013A1C05.f1	DV113669	expressed protein [Arabidopsis thaliana] dbj|BAB09741.1| unnamed protein product [Arabidopsis thaliana] gb|AAM60973.1| unknown [Arabidopsis thaliana] dbj|BAC43663.1| unknown protein [Arabidopsis thaliana] gb|AAO42905.1| At5g53650 [Arabidopsis thaliana]	At5g53650
CV01013A1C07.f1	DV140243	thiohydroximate S-glucosyltransferase [Brassica napus]	At1g24100
CV01013A1C12.f1	DV152278	At2g19940/F6F22.3 [Arabidopsis thaliana] gb|AAL24190.1| At2g19940/F6F22.3 [Arabidopsis thaliana]	At2g19940
CV01013A1D01.f1	DV141383	VDAC1.1 [Lotus corniculatus var. japonicus]	At3g01280
CV01013A1D03.f1	DV139856	putative non-LTR retrolelement reverse transcriptase [Arabidopsis thaliana]	At2g01050
CV01013A1D04.f1	DV128073	phosphate transporter [Sesbania rostrata]	At2g38940
CV01013A1D07.f1	DV129681	Spurge Specific 40	Unknown
CV01013A1D08.f1	DV125222	Spurge Specific 907	Unknown
CV01013A1E02.f1	DV125625	similar to senescence-associated protein [Arabidopsis thaliana]	At4g28050
CV01013A1E07.f1	DV125515	At1g74320 [Arabidopsis thaliana] gb|AAM98234.1| putative choline kinase [Arabidopsis thaliana] gb|AAM19803.1| At1g74320/F1O17_1 [Arabidopsis thaliana] ref|NP_177572.2| choline kinase, putative [Arabidopsis thaliana]	At1g74320
CV01013A1E11.f1	DV147288	magnesium chelatase subunit [Glycine max] pir||T07126 magnesium chelatase (EC 4.99.1.-) chain chlH - soybean	At5g13630
CV01013A1F12.f1	DV122404	photosystem I subunit XI [Nicotiana attenuata]	At4g12800
CV01013A1G02.f1	DV126389	hypothetical protein [Arabidopsis thaliana] pir||T02558 hypothetical protein At2g32590 [imported] - Arabidopsis thaliana ref|NP_180818.1| barren family protein [Arabidopsis thaliana]	At2g32590
CV01013A1G04.f1	DV153712	Spurge Specific 2638	Unknown
CV01013A1G06.f1	DV126380	LRR protein S/D4 [Petunia x hybrida] gb|AAD02546.2| PGPS/D4 [Petunia x hybrida]	At3g12610
CV01013A1H10.f1	DV146569	putative glucosyl transferase [Sorghum bicolor]	At3g02100
CV01013A2A02.f1	DV118247	Spurge Specific 204	Unknown
CV01013A2A07.f1	DV124859	leucine-rich repeat receptor-like kinase [Ipomoea batatas]	At1g60800	cyc
CV01013A2A08.f1	DV130134	unknown [Arabidopsis thaliana] gb|AAM91387.1| At3g13350/MDC11_14 [Arabidopsis thaliana] dbj|BAB02804.1| high mobility group protein-like [Arabidopsis thaliana] gb|AAK32750.1| AT3g13350/MDC11_14 [Arabidopsis thaliana] ref|NP_566454.1| high mobility group (HMG1/2) family protein / ARID/BRIGHT DNA-binding domain-containing protein [Arabidopsis thaliana]	At1g04880
CV01013A2A11.f1	DV132491	Spurge Specific 1601	Unknown
CV01013A2B03.f1	DV143011	Spurge Specific 4175	Unknown
CV01013A2C02.f1	DV131834	putative calcineurin B-like protein 1 [Arabidopsis thaliana] gb|AAO63987.1| putative calcineurin B-like protein 1 [Arabidopsis thaliana] gb|AAC26008.1| calcineurin B-like protein 1 [Arabidopsis thaliana] ref|NP_567533.1| calcineurin B-like protein 1 (CBL1) [Arabidopsis thaliana] pir||T51356 calcineurin B-like protein 1 [imported] - Arabidopsis thaliana	At5g47100
CV01013A2C08.f1	DV154798	unknown [Arabidopsis thaliana] gb|AAL49805.1| unknown protein [Arabidopsis thaliana] gb|AAN71970.1| unknown protein [Arabidopsis thaliana] ref|NP_568530.1| EXS family protein / ERD1/XPR1/SYG1 family protein [Arabidopsis thaliana]	At5g60340
CV01013A2D05.f1	DV124763	hypothetical protein [Arabidopsis thaliana] ref|NP_187896.1| oxidoreductase, 2OG-Fe(II) oxygenase family protein [Arabidopsis thaliana]	At3g12900
CV01013A2D10.f1	DV458967	cassava specific 60	Unknown
CV01013A2E01.f1	DV136114	At5g05210/K2A11_8 [Arabidopsis thaliana] ref|NP_196140.1| nucleolar matrix protein-related [Arabidopsis thaliana] gb|AAK63986.1| AT5g05210/K2A11_8 [Arabidopsis thaliana]	At5g05210
CV01013A2E07.f1	DV137152	polyphenol oxidase [Populus balsamifera subsp. trichocarpa x Populus deltoides]	Unknown
CV01013A2E11.f1	DV454003	cassava specific 1360	Unknown
CV01013A2F07.f1	DV153321	68417.m00121 ATP synthase delta chain-related contains weak similarity to Swiss-Prot:P32980 ATP synthase delta chain, chloroplast precursor [Nicotiana tabacum]	At4g00895
CV01013A2G08.f1	DV113979	pseudouridine synthase family protein [Arabidopsis thaliana] gb|AAM66944.1| unknown [Arabidopsis thaliana] dbj|BAC42334.1| unknown protein [Arabidopsis thaliana]	At2g39140
CV01013A2G09.f1	DV129336	purine permease, putative (PUP2) [Arabidopsis thaliana]	At2g33750
CV01013A2G11.f1	DV154765	vacuolar H+-ATPase proteolipid (16 kDa) subunit	At1g75630
CV01013A2G12.f1	DV136995	MSH4 [Arabidopsis thaliana]	At4g17380
CV01013A2H02.f1	DV149842	putative protein [Arabidopsis thaliana] gb|AAM20617.1| putative protein [Arabidopsis thaliana] ref|NP_197889.1| expressed protein [Arabidopsis thaliana]	Unknown
CV01013A2H11.f1	DV147431	prenylated Rab receptor 2 [Arabidopsis thaliana]	At5g05380
CV01013B1A01.f1	DV144120	hypothetical protein [Arabidopsis thaliana]	At2g40316	cyc
CV01013B1A02.f1	DV446139	phosphatidylinositol-4-phosphate 5-kinase family protein similar to SP|Q9Z1T6 FYVE finger-containing phosphoinositide kinase (EC 2.7.1.68) (1- phosphatidylinositol-4-phosphate kinase) (PIP5K) (PtdIns(4)P-5-kinase) {Mus musculus}; contains Pfam profiles PF01504: Phosphatidylinositol-4-phosphate 5-Kinase, PF01363: FYVE zinc finger, PF00118: TCP-1/cpn60 chaperonin family	At3g14270
CV01013B1B04.f1	DV445882	cassava specific 737	Unknown
CV01013B1C01.f1	DV126676	68417.m01982 F-box family protein contains F-box domain Pfam:PF00646	At4g12560	cyc
CV01013B1C02.f1	DV128143	wrp15a [Citrullus lanatus]	At1g07770
CV01013B1C08.f1	DV123932	dynamin like protein 2a [Arabidopsis thaliana] emb|CAB80082.1| Arabidopsis dynamin-like protein ADL2 [Arabidopsis thaliana] emb|CAA20578.1| Arabidopsis dynamin-like protein ADL2 [Arabidopsis thaliana] pir||T04982 dynamin-like protein ADL2 - Arabidopsis thaliana ref|NP_567931.1| dynamin-like protein 2a (ADL2a) [Arabidopsis thaliana]	At4g33650
CV01013B1C11.f1	DV136579	legumin B [Gossypium hirsutum] pir||FWCNBB beta-globulin B precursor (clone 134) - upland cotton sp|P09800|LEGB_GOSHI Legumin B precursor (Beta-globulin B) (LEGB-C134) gb|AAA33070.1| vicilin precursor prf||1306412C storage protein C134	At5g44120
CV01013B1D03.f1	DV139656	blight resistance protein RGA3 [Solanum bulbocastanum]	At3g14460
CV01013B1D04.f1	DV138397	Argonaute (AGO1)-like protein [imported] - Arabidopsis thaliana	At2g27040
CV01013B1D05.f1	DV123190	ARID/BRIGHT DNA-binding domain-containing protein [Arabidopsis thaliana] ref|NP_974156.1| ARID/BRIGHT DNA-binding domain-containing protein [Arabidopsis thaliana]	At1g76510
CV01013B1D06.f1	DV145964	unknown [Arabidopsis thaliana]	At5g13500
CV01013B1D12.f1	DV126767	GTP-binding protein [Pisum sativum] prf||2001457G GTP-binding protein	At3g11730
CV01013B1E02.f1	DV151531	At1g67280/F1N21_10 [Arabidopsis thaliana] gb|AAL31884.1| At1g67280/F1N21_10 [Arabidopsis thaliana] ref|NP_176896.1| lactoylglutathione lyase, putative / glyoxalase I, putative [Arabidopsis thaliana]	At1g67280
CV01013B1E03.f1	DV138261	gelation factor - slime mold (Dictyostelium discoideum) emb|CAA33471.1| unnamed protein product [Dictyostelium discoideum] sp|P13466|GELA_DICDI Gelation factor (Actin binding protein 120) (ABP-120)	At3g23900
CV01013B1E05.f1	DV138595	4-alpha-glucanotransferase precursor [Solanum tuberosum] pir||A45049 4-alpha-glucanotransferase (EC 2.4.1.25) - potato sp|Q06801|DPEP_SOLTU 4-alpha-glucanotransferase, chloroplast precursor (Amylomaltase) (Disproportionating enzyme) (D-enzyme)	At5g64860
CV01013B1E12.f1	DV146733	Spurge Specific 1821	Unknown
CV01013B1F05.f1	DV156160	Spurge Specific 2974	Unknown
CV01013B1F06.f1	DV128748	putative xyloglucan endotransglycosylase [Arabidopsis thaliana] gb|AAL62345.1| putative xyloglucan endotransglycosylase [Arabidopsis thaliana] gb|AAK73274.1| putative xyloglucan endotransglycosylase [Arabidopsis thaliana] gb|AAN72210.1| putative xyloglucan endotransglycosylase [Arabidopsis thaliana] gb|AAD14449.1| putative xyloglucan endotransglycosylase [Arabidopsis thaliana] pir||G85040 probabl…	At4g03210
CV01013B1F09.f1	DV133275	putative receptor serine/threonine kinase PR5K [Oryza sativa (japonica cultivar-group)]	At5g10530
CV01013B1F10.f1	DV130786	unknown protein [Arabidopsis thaliana] gb|AAK44074.1| unknown protein [Arabidopsis thaliana] ref|NP_568497.1| expressed protein [Arabidopsis thaliana]	At5g27560
CV01013B1F11.f1	DV131598	30S ribosomal protein S16 [Arabidopsis thaliana]	At5g56940
CV01013B1G01.f1	DV134175	Pathogenesis-related homeodomain protein (PRHP) pir||T14917 homeotic protein PRHP - parsley gb|AAA62237.1| homeodomain protein	At3g19510	cyc
CV01013B1G04.f1	DV441419	polyubiquitin (UBQ12) identical to polyubiquitin (ubq12) gene sequence GI:304121 from [Arabidopsis thaliana]	At1g55060
CV01013B1G08.f1	DV444414	cassava specific 1992	Unknown
CV01013B1H01.f1	DV150897	protein kinase family protein [Arabidopsis thaliana]	At5g13290
CV01013B1H09.f1	DV128178	putative serine/threonine kinase [Oryza sativa (japonica cultivar-group)] dbj|BAD35545.1| putative serine/threonine kinase [Oryza sativa (japonica cultivar-group)]	At5g35410
CV01013B1H10.f1	DV138409	putative protein [Arabidopsis thaliana] pir||T46060 hypothetical protein T18N14.20 - Arabidopsis thaliana ref|NP_190732.1| expressed protein [Arabidopsis thaliana]	At3g51640
CV01013B1H11.f1	DV144018	PTM1 [Populus tremuloides]	At1g69120
CV01013B2A05.f1	DV133963	putative non-LTR retroelement reverse transcriptase [Arabidopsis thaliana] pir||F84611 hypothetical protein At2g22350 [imported] - Arabidopsis thaliana ref|NP_179822.1| RNase H domain-containing protein [Arabidopsis thaliana]	At4g12275
CV01013B2A09.f1	DV125063	At4g00150/F6N15_20 [Arabidopsis thaliana] emb|CAB80773.1| scarecrow-like 6 (SCL6) [Arabidopsis thaliana] gb|AAL58919.1| AT4g00150/F6N15_20 [Arabidopsis thaliana] pir||T01343 hypothetical protein F6N15.20 - Arabidopsis thaliana gb|AAC19296.1| contains similarity to Arabidopsis scarecrow (GB:U62798) [Arabidopsis thaliana] ref|NP_191926.1| scarecrow-like transcription factor 6 (SCL6) [Arabidopsis th…	At4g00150
CV01013B2B03.f1	DV448789	ribosomal protein L30 [Lupinus luteus] sp|O49884|RL30_LUPLU 60S ribosomal protein L30	At1g77940
CV01013B2B04.f1	DV116786	peptidyl-prolyl cis-trans isomerase / FK506-binding protein (ROF1) [Arabidopsis thaliana] pir||S72485 peptidylprolyl isomerase (EC 5.2.1.8) ROF1 - Arabidopsis thaliana gb|AAB82062.1| rof1 [Arabidopsis thaliana]	At3g25230	cyc
CV01013B2B07.f1	DV454885	cassava specific 1408	Unknown
CV01013B2B11.f1	DV144773	related to ribosomal protein YmS2, mitochondrial [Neurospora crassa] ref|XP_325134.1| hypothetical protein [Neurospora crassa] gb|EAA35911.1| hypothetical protein [Neurospora crassa]	Unknown
CV01013B2C01.f1	DV114982	GPI-anchored protein [Vigna radiata]	At5g56170	cyc
CV01013B2C02.f1	DV119657	expressed protein [Arabidopsis thaliana] gb|AAM63174.1| unknown [Arabidopsis thaliana]	At1g76200
CV01013B2C03.f1	DV134093	putative NPH3 family protein [Oryza sativa (japonica cultivar-group)] ref|XP_506921.1| PREDICTED OSJNBa0034J04.14 gene product [Oryza sativa (japonica cultivar-group)] ref|XP_463151.1| putative NPH3 family protein (with alternative splicing) [Oryza sativa (japonica cultivar-group)] gb|AAR87349.1| putative NPH3 family protein (with alternative splicing) [Oryza sativa (japonica cultivar-group)]	At2g14820
CV01013B2C06.f1	DV112751	cytochrome P450, putative [Arabidopsis thaliana] pir||D86249 hypothetical protein [imported] - Arabidopsis thaliana gb|AAD30263.1| Strong similarity to gb|U61231 cytochrome P450 from Arabidopsis thaliana and is a member of the PF|00067 Cytochrome P450 family. ESTs gb|Z30775 and gb|Z30776 come from this gene gb|AAM61354.1| putative cytochrome P450 [Arabidopsis thaliana]	At1g11600	cyc
CV01013B2C10.f1	DV143058	Spurge Specific 4178	Unknown
CV01013B2D03.f1	DV150328	glycerol-3-phosphate transporter, putative / glycerol 3-phosphate permease, putative [Arabidopsis thaliana]	At2g13100
CV01013B2E02.f1	DV146682	glycolate oxidase [Arabidopsis thaliana] gb|AAO22568.1| putative glycolate oxidase [Arabidopsis thaliana] ref|NP_188029.1| (S)-2-hydroxy-acid oxidase, peroxisomal, putative / glycolate oxidase, putative / short chain alpha-hydroxy acid oxidase, putative [Arabidopsis thaliana]	At3g14130
CV01013B2E04.f1	DV117094	unknown [Arabidopsis thaliana]	At5g10750
CV01013B2E08.f1	DV151132	unknown protein [Arabidopsis thaliana]	At1g29800
CV01013B2E09.f1	DV142592	expressed protein [Arabidopsis thaliana]	At3g03570
CV01013B2E12.f1	DV148055	eukaryotic translation initiation factor iso4E [Lactuca sativa]	At5g35620
CV01013B2F02.f1	DV126286	hypothetical protein [Oryza sativa (japonica cultivar-group)]	Unknown
CV01013B2F04.f1	DV115627	hypothetical protein F8B4.50 - Arabidopsis thaliana emb|CAA16956.1| putative protein [Arabidopsis thaliana] emb|CAA22562.1| putative protein [Arabidopsis thaliana] emb|CAB79952.1| putative protein [Arabidopsis thaliana]	At4g32350
CV01013B2G02.f1	DV137925	fasciclin-like AGP 11 [Populus alba x Populus tremula]	At5g03170
CV01013B2G03.f1	DV122842	flowering time control protein isoform rFCA-1 [Oryza sativa (indica cultivar-group)] ref|XP_450108.1| flowering time control protein isoform rFCA-1 [Oryza sativa (japonica cultivar-group)] gb|AAT72462.1| FCA gamma protein [Oryza sativa (japonica cultivar-group)] dbj|BAD20100.1| Flowering time control protein FCA gamma-like [Oryza sativa (japonica cultivar-group)]	At4g16280
CV01013B2G08.f1	DV447356	cassava specific 2130	Unknown
CV01013B2H11.f1	DV151880	unknown protein [Arabidopsis thaliana] gb|AAK93626.1| unknown protein [Arabidopsis thaliana] dbj|BAB11160.1| unnamed protein product [Arabidopsis thaliana] ref|NP_568178.1| proline-rich family protein [Arabidopsis thaliana]	At5g07020
CV01014A1A04.f1	DV126516	syntaxin [Glycine max]	At5g46860
CV01014A1A08.f1	DV132145	nuclear acid binding protein, putative [Arabidopsis thaliana]	At3g19130
CV01014A1B05.f1	DV112319	OSJNBb0002J11.4 [Oryza sativa (japonica cultivar-group)] emb|CAE05566.1| OSJNBb0116K07.19 [Oryza sativa (japonica cultivar-group)]	At4g20140
CV01014A1B11.f1	DV449383	68418.m06759 DNA repair and meiosis protein (Mre11) identical to DNA repair and meiosis protein (Mre11) GI:5524769 from [Arabidopsis thaliana]	At5g54260
CV01014A1C03.f1	DV156063	cell division control protein, putative; 15914-18846 [Arabidopsis thaliana] pir||D96577 hypothetical protein F22G10.25 [imported] - Arabidopsis thaliana ref|NP_175775.1| calcineurin-like phosphoesterase family protein [Arabidopsis thaliana]	At1g53710
CV01014A1C05.f1	DV132616	At4g30240/F9N11_90 [Arabidopsis thaliana] gb|AAL16225.1| AT4g30240/F9N11_90 [Arabidopsis thaliana] ref|NP_567842.1| expressed protein [Arabidopsis thaliana]	At2g18860
CV01014A1C11.f1	DV138589	ENSANGP00000010756 [Anopheles gambiae str. PEST] ref|XP_308306.2| ENSANGP00000010756 [Anopheles gambiae str. PEST]	At1g12640
CV01014A1C12.f1	DV115032	unknown protein [Arabidopsis thaliana]	At3g09210
CV01014A1D04.f1	DV133519	calcium-binding protein [Lotus corniculatus var. japonicus]	At3g07490
CV01014A1D06.f1	DV157390	unknown protein [Solanum demissum]	Unknown
CV01014A1D08.f1	DV124319	KH domain-containing protein-like [Oryza sativa (japonica cultivar-group)] dbj|BAD15406.1| KH domain-containing protein-like [Oryza sativa (japonica cultivar-group)]	At5g06770
CV01014A1E06.f1	DV138023	putative GTP-binding protein [Arabidopsis thaliana] emb|CAB80615.1| GTP-binding-like protein [Arabidopsis thaliana] emb|CAB44687.1| GTP-binding-like protein [Arabidopsis thaliana] ref|NP_195662.1| GTP-binding protein, putative [Arabidopsis thaliana] pir||T09368 GTP-binding protein F23K16.150 - Arabidopsis thaliana	At4g39520
CV01014A1F08.f1	DV148951	Spurge Specific 2089	Unknown
CV01014A1F09.f1	DV128463	unknown [Arabidopsis thaliana] gb|AAL69532.1| AT4g35220/F23E12_220 [Arabidopsis thaliana] gb|AAK50095.1| AT4g35220/F23E12_220 [Arabidopsis thaliana] ref|NP_567979.1| cyclase family protein [Arabidopsis thaliana]	At4g35220
CV01014A1G02.f1	DV139593	unknown protein [Arabidopsis thaliana]	At5g11610
CV01014A1G09.f1	DV147627	unknown protein [Arabidopsis thaliana] gb|AAL60009.1| unknown protein [Arabidopsis thaliana] dbj|BAB02984.1| unnamed protein product [Arabidopsis thaliana] ref|NP_188034.1| expressed protein [Arabidopsis thaliana]	At3g14180
CV01014A1H07.f1	DV137927	calcium-binding EF hand family protein [Arabidopsis thaliana]	At1g65540
CV01014A1H10.f1	DV126734	Eukaryotic initiation factor (iso)4F subunit p82-34 (eIF-(iso)4F p82-34) gb|AAA16209.1| initiation factor (iso)4f p82 subunit	At5g57870
CV01014A2A06.f1	DV444725	cassava specific 651	Unknown	cyc
CV01014A2A10.f1	DV442813	68415.m03257 far-red impaired responsive protein, putative similar to far-red impaired response protein FAR1 [Arabidopsis thaliana] gi|5764395|gb|AAD51282	At2g27110
CV01014A2A11.f1	DV151375	Contains similarity to gi|836774 FAB1 protein from Saccharomyces cerevisiae genome gb|D50617. [Arabidopsis thaliana] pir||G86466 hypothetical protein F23M19.8 [imported] - Arabidopsis thaliana ref|NP_174686.1| phosphatidylinositol-4-phosphate 5-kinase family protein [Arabidopsis thaliana]	At1g34260
CV01014A2A12.f1	DV127719	unknown protein [Arabidopsis thaliana] gb|AAK26003.1| unknown protein [Arabidopsis thaliana] dbj|BAB02268.1| unnamed protein product [Arabidopsis thaliana] gb|AAG51034.1| unknown protein; 38387-36918 [Arabidopsis thaliana] ref|NP_974294.1| expressed protein [Arabidopsis thaliana] ref|NP_566427.1| expressed protein [Arabidopsis thaliana] ref|NP_850571.1| expressed protein [Arabidopsis thaliana]	At3g12570
CV01014A2B04.f1	DV146334	At5g05830 [Arabidopsis thaliana] dbj|BAB09677.1| unnamed protein product [Arabidopsis thaliana] ref|NP_196202.1| zinc finger (C3HC4-type RING finger) family protein [Arabidopsis thaliana]	At5g05830
CV01014A2B09.f1	DV135819	hypothetical protein AN2335.2 [Aspergillus nidulans FGSC A4] ref|XP_406472.1| hypothetical protein AN2335.2 [Aspergillus nidulans FGSC A4]	At1g18270
CV01014A2B12.f1	DV455129	cassava specific 1422	Unknown
CV01014A2C01.f1	DV150959	Spurge Specific 2355	Unknown	cyc
CV01014A2C04.f1	DV449765	small GTP-binding protein	At4g17530
CV01014A2C07.f1	DV441213	cassava specific 296	Unknown
CV01014A2C09.f1	DV130381	Similar to nodulins and lipase [Arabidopsis thaliana] gb|AAO42391.1| putative lipase [Arabidopsis thaliana] gb|AAO22702.1| putative lipase [Arabidopsis thaliana] pir||B86227 hypothetical protein [imported] - Arabidopsis thaliana ref|NP_172410.1| GDSL-motif lipase/hydrolase family protein [Arabidopsis thaliana]	At1g09390
CV01014A2C12.f1	DV444663	At5g65380/MNA5_11 [Arabidopsis thaliana] dbj|BAB11560.1| unnamed protein product [Arabidopsis thaliana] gb|AAK53040.1| AT5g65380/MNA5_11 [Arabidopsis thaliana] ref|NP_201341.1| ripening-responsive protein, putative [Arabidopsis thaliana]	At5g65380
CV01014A2D02.f1	DV139126	putative lysine and histidine specific transporter protein [Arabidopsis thaliana] gb|AAL38886.1| putative lysine and histidine specific transporter protein [Arabidopsis thaliana] ref|NP_175198.1| amino acid transporter family protein [Arabidopsis thaliana] gb|AAD46019.1| Similar to gb|U39782 lysine and histidine specific transporter from Arabidopsis thaliana. EST gb|Z17527 comes from this gene pi…	At1g47670
CV01014A2D03.f1	DV153526	pol [Pisum sativum]	Unknown
CV01014A2E03.f1	DV127484	Spurge Specific 1144	Unknown
CV01014A2E06.f1	DV149761	Spurge Specific 2193	Unknown
CV01014A2F06.f1	DV131680	AT3g51250/F24M12_290 [Arabidopsis thaliana] emb|CAB62647.1| putative protein [Arabidopsis thaliana] gb|AAK91390.1| AT3g51250/F24M12_290 [Arabidopsis thaliana] pir||T45756 hypothetical protein F24M12.290 - Arabidopsis thaliana ref|NP_190693.1| senescence/dehydration-associated protein-related [Arabidopsis thaliana]	At3g51250
CV01014A2F09.f1	DV136374	unknown [Arabidopsis thaliana]	At4g35910
CV01014A2G04.f1	DV126436	blind [Lycopersicon esculentum]	At5g57620
CV01014A2H12.f1	DV152549	UDP-glucosyltransferase HRA25 [Phaseolus vulgaris]	At3g02100
CV01014B1A03.f1	DV145768	putative membrane transporter [Arabidopsis thaliana] pir||G84864 probable membrane transporter [imported] - Arabidopsis thaliana	At2g43330
CV01014B1A04.f1	DV121823	haloacid dehalogenase-like hydrolase family protein [Arabidopsis thaliana]	At3g10970
CV01014B1A06.f1	DV147976	Spurge Specific 1969	Unknown
CV01014B1A09.f1	DV121377	60S ACIDIC RIBOSOMAL PROTEIN P3 (P1/P2-LIKE) (P3A) pir||T02037 acidic ribosomal protein P3a - maize gb|AAB71078.1| acidic ribosomal protein P3a [Zea mays]	At5g57290	cyc
CV01014B1B03.f1	DV121864	Spurge Specific 488	Unknown
CV01014B1B08.f1	DV131534	unnamed protein product [Arabidopsis thaliana] ref|NP_201115.1| expressed protein [Arabidopsis thaliana]	At5g63100
CV01014B1C02.f1	DV123352	putative protein [Arabidopsis thaliana] emb|CAA21473.1| putative protein [Arabidopsis thaliana] gb|AAL90913.1| AT4g35870/F4B14_140 [Arabidopsis thaliana] pir||T04697 hypothetical protein F4B14.140 - Arabidopsis thaliana ref|NP_195312.1| expressed protein [Arabidopsis thaliana]	At4g35870
CV01014B1C03.f1	DV120185	Proteasome subunit beta type 3-1 (20S proteasome alpha subunit C1) pir||F86350 hypothetical protein F8K7.15 - Arabidopsis thaliana gb|AAD41426.1| Identical to gb|Y13173 Arabidopsis thaliana mRNA for proteasome subunit. EST gb|T76747 comes from this gene gb|AAK06878.1| putative 20S proteasome beta subunit PBC2 [Arabidopsis thaliana]	At1g21720
CV01014B1C10.f1	DV441613	thioredoxin [Xanthomonas campestris pv. campestris str. ATCC 33913] gb|AAM41894.1| thioredoxin [Xanthomonas campestris pv. campestris str. ATCC 33913]	Unknown
CV01014B1C12.f1	DV143432	unknown [Arabidopsis thaliana]	At1g04260
CV01014B1D02.f1	DV128987	dehydration-responsive protein-related [Arabidopsis thaliana]	At1g78240
CV01014B1D09.f1	DV146582	putative myb transcription factor [Oryza sativa (japonica cultivar-group)]	At4g01680
CV01014B1D10.f1	DV449496	unknown protein [Arabidopsis thaliana] gb|AAL36224.1| unknown protein [Arabidopsis thaliana] dbj|BAB02312.1| unnamed protein product [Arabidopsis thaliana] ref|NP_566526.1| expressed protein [Arabidopsis thaliana]	At3g15810
CV01014B1D12.f1	DV130105	cullin 4 [Arabidopsis thaliana]	At5g46210
CV01014B1E08.f1	DV140950	At5g66920/MUD21_18 [Arabidopsis thaliana] gb|AAM19780.1| AT5g66920/MUD21_18 [Arabidopsis thaliana] ref|NP_569041.1| multi-copper oxidase type I family protein [Arabidopsis thaliana]	At5g66920
CV01014B1E12.f1	DV154979	At1g14610 [Arabidopsis thaliana] gb|AAL32771.1| similar to valyl tRNA synthetase [Arabidopsis thaliana]	At1g14610
CV01014B1F01.f1	DV126214	Spurge Specific 1011	Unknown
CV01014B1F03.f1	DV131636	RAD23 protein [Lycopersicon esculentum]	At5g38470
CV01014B1F11.f1	DV148435	Spurge Specific 2028	Unknown
CV01014B1F12.f1	DV113143	68414.m07423 zinc finger protein-related contains weak similarity to zinc finger proteins and a Pfam:PF01485 IBR domain	At1g65430
CV01014B1G04.f1	DV443755	68417.m03546 31 kDa ribonucleoprotein, chloroplast, putative / RNA-binding protein RNP-T, putative / RNA-binding protein 1/2/3, putative / RNA-binding protein cp31, putative similar to SP|Q04836 31 kDa ribonucleoprotein, chloroplast precursor (RNA-binding protein RNP-T) (RNA-binding protein 1/2/3) (AtRBP33) (RNA-binding protein cp31) {Arabidopsis thaliana}; contains InterPro entry IPR000504: RNA-…	At4g24770
CV01014B1H01.f1	DV152362	At5g53190 [Arabidopsis thaliana] dbj|BAD44103.1| MtN3 protein-like [Arabidopsis thaliana] ref|NP_200131.2| nodulin MtN3 family protein [Arabidopsis thaliana]	At5g53190
CV01014B1H06.f1	DV135511	unknown protein [Arabidopsis thaliana] ref|NP_194780.2| transport protein-related [Arabidopsis thaliana]	At4g30510
CV01014B1H07.f1	DV156141	Spurge Specific 2971	Unknown
CV01014B2A03.f1	DV131442	putative protein [Arabidopsis thaliana] emb|CAB81261.1| putative protein [Arabidopsis thaliana] pir||T05162 hypothetical protein F18E5.160 - Arabidopsis thaliana ref|NP_193885.1| diacylglycerol kinase family protein [Arabidopsis thaliana]	At4g21540
CV01014B2A04.f1	DV143205	pectate lyase like protein [Arabidopsis thaliana] emb|CAA18111.1| pectate lyase like protein [Arabidopsis thaliana] ref|NP_193939.1| pectate lyase family protein [Arabidopsis thaliana] pir||T49115 pectate lyase like protein - Arabidopsis thaliana sp|O65456|PL16_ARATH Putative pectate lyase 16 precursor	At4g22080
CV01014B2A10.f1	DV145099	At4g16100 [Arabidopsis thaliana] gb|AAK96769.1| Unknown protein [Arabidopsis thaliana]	At5g49220
CV01014B2B02.f1	DV147196	unknown protein [Arabidopsis thaliana] gb|AAM20458.1| unknown protein [Arabidopsis thaliana] ref|NP_567650.2| expressed protein [Arabidopsis thaliana]	At4g22190
CV01014B2B04.f1	DV125858	hypothetical protein [Citrus x paradisi]	At3g27090
CV01014B2B06.f1	DV113843	transketolase family protein [Arabidopsis thaliana] pir||E84758 probable pyruvate dehydrogenase E1 beta subunit [imported] - Arabidopsis thaliana gb|AAC26685.1| putative pyruvate dehydrogenase E1 beta subunit [Arabidopsis thaliana] gb|AAD47282.1| putative pyruvate dehydrogenase beta subunit [Arabidopsis thaliana]	At2g34590
CV01014B2B07.f1	DV150743	unknown protein [Oryza sativa (japonica cultivar-group)]	At1g23180
CV01014B2C01.f1	DV457467	cassava specific 263	Unknown
CV01014B2C09.f1	DV149801	putative glutathione S-transferase T3 [Lycopersicon esculentum]	At2g22290
CV01014B2D07.f1	BI961956	Elongation factor 1	Unknown
CV01014B2D10.f1	DV442794	unknown protein [Oryza sativa (japonica cultivar-group)] dbj|BAD10289.1| unknown protein [Oryza sativa (japonica cultivar-group)] dbj|BAD09288.1| unknown protein [Oryza sativa (japonica cultivar-group)]	At5g06220
CV01014B2D12.f1	DV152431	At1g31190 [Arabidopsis thaliana] gb|AAK62447.1| Unknown protein [Arabidopsis thaliana]	At1g31190
CV01014B2E04.f1	DV446292	putative RNA-dependent RNA polymerase RdRP2 [Nicotiana benthamiana]	At4g11130
CV01014B2E06.f1	DV144342	flavonoid 3-O-galactosyl transferase [Vigna mungo]	At5g17050
CV01014B2E09.f1	DV444184	cassava specific 1982	Unknown
CV01014B2F03.f1	DV151288	putative protein [Arabidopsis thaliana] emb|CAB78187.1| putative protein [Arabidopsis thaliana] pir||T10564 hypothetical protein F25E4.60 - Arabidopsis thaliana ref|NP_192883.1| mitochondrial substrate carrier family protein [Arabidopsis thaliana]	At4g11440
CV01014B2F07.f1	DV153420	putative UDP-rhamnose:rhamnosyltransferase [Fragaria x ananassa]	At2g22590
CV01014B2G01.f1	DV444746	cassava specific 51	Unknown
CV01014B2G03.f1	DV146097	hypothetical protein [Arabidopsis thaliana]	At2g42800
CV01014B2G05.f1	DV156832	hypothetical protein [Oryza sativa (japonica cultivar-group)] gb|AAP54482.1| hypothetical protein [Oryza sativa (japonica cultivar-group)] ref|NP_922195.1| hypothetical protein [Oryza sativa (japonica cultivar-group)]	At5g53490
CV01014B2G09.f1	DV442703	68414.m08105 protein kinase family protein contains protein kinase domain, Pfam:PF00069	At1g70450
CV01014B2G12.f1BS	DV137424	putative peroxidase [Arabidopsis thaliana] dbj|BAB02637.1| peroxidase [Arabidopsis thaliana] ref|NP_189460.1| peroxidase, putative [Arabidopsis thaliana] sp|Q9LHA7|PE31_ARATH Peroxidase 31 precursor (Atperox P31) (ATP41)	At3g28200
CV01014B2G12.f1W	DV149323	acetyltranferase-like protein [Arabidopsis thaliana]	At3g26040
CV01014B2H12.f1	DV114891	expressed protein [Arabidopsis thaliana] gb|AAL86309.1| putative phosphoesterase [Arabidopsis thaliana]	At5g58200
CV01015A1A01.f1	DV142783	senescence-associated family protein [Arabidopsis thaliana]	At1g63260
CV01015A1A12.f1	DV154151	At3g62240 [Arabidopsis thaliana] emb|CAB71884.1| putative zinc-finger protein [Arabidopsis thaliana] gb|AAO29956.1| putative zinc-finger protein [Arabidopsis thaliana] ref|NP_191783.1| zinc finger (C2H2 type) family protein [Arabidopsis thaliana] pir||T48016 probable zinc-finger protein - Arabidopsis thaliana	At3g62240
CV01015A1B05.f1	DV450850	hypothetical protein CNBM0210 [Cryptococcus neoformans var. neoformans B-3501A]	Unknown
CV01015A1B07.f1	DV134875	putative receptor protein kinase [Oryza sativa (japonica cultivar-group)]	At1g56140
CV01015A1C02.f1	DV123937	probable short chain alcohol dehydrogenase CPRD12, drought-inducible - cowpea dbj|BAA13541.1| CPRD12 protein [Vigna unguiculata]	At3g51680
CV01015A1C03.f1	DV128199	NADPH thioredoxin reductase [Oryza sativa (japonica cultivar-group)]	At2g41680
CV01015A1C07.f1	DV157458	At1g10600 [Arabidopsis thaliana] dbj|BAD43221.1| hypothetical protein [Arabidopsis thaliana]	At1g10600
CV01015A1C08.f1	DV443413	cassava specific 100	Unknown
CV01015A1C10.f1	DV145674	Spurge Specific 1683	Unknown
CV01015A1D09.f1	DV115436	Late embryogenesis abundant protein 76 (LEA 76) pir||S04130 embryonic abundant protein (clone pLEA76) - rape emb|CAA33406.1| unnamed protein product [Brassica napus] prf||1605299A Lea76 gene	At1g52690
CV01015A1D12.f1	DV137824	unnamed protein product [Arabidopsis thaliana] dbj|BAC42348.1| unknown protein [Arabidopsis thaliana] gb|AAO50679.1| unknown protein [Arabidopsis thaliana] ref|NP_189035.1| expressed protein [Arabidopsis thaliana]	At4g13540
CV01015A1F08.f1	DV156110	Unknown protein [Arabidopsis thaliana] gb|AAN73301.1| At1g09520/F14J9_18 [Arabidopsis thaliana] gb|AAK97730.1| At1g09520/F14J9_18 [Arabidopsis thaliana] pir||G86228 hypothetical protein [imported] - Arabidopsis thaliana ref|NP_563845.1| expressed protein [Arabidopsis thaliana]	At1g09520
CV01015A1F11.f1	DV441909	cassava specific 367	Unknown
CV01015A1H01.f1	DV114746	probable glutamate-tRNA ligase (EC 6.1.1.17) F21E10.12 - Arabidopsis thaliana gb|AAC13597.1| similar to aminoacyl-tRNA synthetases [Arabidopsis thaliana]	At5g26710
CV01015A1H07.f1B	DV153788	putative NADPH:adrenodoxin oxidoreductase mitochondrial precursor [Oryza sativa (japonica cultivar-group)]	At4g32360
CV01015A1H07.f1W	DV137102	cold acclimation protein WCOR413-like protein beta form [Arabidopsis thaliana] emb|CAB42912.1| putative cold acclimation protein [Arabidopsis thaliana] gb|AAL07242.1| putative cold acclimation protein [Arabidopsis thaliana] gb|AAK26015.1| putative cold acclimation protein [Arabidopsis thaliana] ref|NP_190652.1| stress-responsive protein, putative [Arabidopsis thaliana] pir||T08404 cold acclimatio…	At3g50830
CV01015A1H11.f1	DV454223	unknown protein [Arabidopsis thaliana] gb|AAL36238.1| unknown protein [Arabidopsis thaliana] ref|NP_565167.1| senescence-associated protein-related [Arabidopsis thaliana] pir||E96809 protein F28K19.24 [imported] - Arabidopsis thaliana gb|AAF17687.1| F28K19.24 [Arabidopsis thaliana]	At1g78020
CV01015A2A01.f1	DV112562	expressed protein [Arabidopsis thaliana] gb|AAF01549.1| hypothetical protein [Arabidopsis thaliana] gb|AAR20756.1| At3g01660 [Arabidopsis thaliana] gb|AAS92343.1| At3g01660 [Arabidopsis thaliana]	At3g01660
CV01015A2A02.f1	DV130759	Spurge Specific 1448	Unknown
CV01015A2A06.f1	DV154344	ARP2/3 complex 21 kDa subunit family [Arabidopsis thaliana]	At1g60430
CV01015A2A07.f1	DV445354	UDP-glucose:salicylic acid glucosyltransferase [Nicotiana tabacum]	At1g05670
CV01015A2A10.f1	DV450169	At5g19740 [Arabidopsis thaliana] ref|NP_197475.2| peptidase M28 family protein [Arabidopsis thaliana]	At5g19740
CV01015A2B01.f1	DV126851	putative cell death associated protein [Oryza sativa (japonica cultivar-group)] dbj|BAC20768.1| putative cell death associated protein [Oryza sativa (japonica cultivar-group)]	At5g06570
CV01015A2B02.f1	DV117810	calcium/calmodulin-dependent protein kinase CaMK4 [Arabidopsis thaliana]	At2g46700
CV01015A2B07.f1	DV138587	resistance protein RGC2 [Lactuca sativa]	Unknown
CV01015A2B12.f1	DV153322	unknown [Arabidopsis thaliana] gb|AAM10210.1| unknown protein [Arabidopsis thaliana] gb|AAL32856.1| Unknown protein [Arabidopsis thaliana] ref|NP_567198.1| ATP synthase delta chain-related [Arabidopsis thaliana]	Unknown
CV01015A2C08.f1	DV130270	expressed protein [Oryza sativa (japonica cultivar-group)] ref|XP_469295.1| unknown protein [Oryza sativa (japonica cultivar-group)] gb|AAO72402.1| unknown protein [Oryza sativa (japonica cultivar-group)]	At2g37680
CV01015A2D03.f1	DV146570	Glutamate receptor 2.7 precursor (Ligand-gated ion channel 2.7)	At2g29120
CV01015A2D06.f1	DV147550		Unknown
CV01015A2D09.f1	DV134733	Spurge Specific 3259	Unknown
CV01015A2E01.f1	DV442890	cassava specific 1912	Unknown
CV01015A2E09.f1	DV144161	cellulose synthase family protein [Arabidopsis thaliana]	At4g23990
CV01015A2F07.f1	DV151012	unknown protein [Arabidopsis thaliana] gb|AAL66958.1| unknown protein [Arabidopsis thaliana] ref|NP_199453.2| NLI interacting factor (NIF) family protein [Arabidopsis thaliana]	At5g46410
CV01015A2F10.f1	DV131611	hypothetical protein At2g15270 [imported] - Arabidopsis thaliana	At2g15270
CV01015A2G05.f1	DV146183	Spurge Specific 1737	Unknown
CV01015A2H03.f1	DV145559	unknown protein, contains F-box domain, PF00646' [Oryza sativa (japonica cultivar-group)] gb|AAT58833.1| 'unknown protein, contains F-box domain, PF00646' [Oryza sativa (japonica cultivar-group)]	At3g62450
CV01015A2H09.f1	DV120926	malate dehydrogenase (EC 1.1.1.37) precursor - alfalfa gb|AAB99757.1| malate dehydrogenase precursor [Medicago sativa]	At3g47520
CV01015A2H11.f1	DV124963	F5D14.23 protein - Arabidopsis thaliana gb|AAF81343.1| Contains similarity to a peptide transport protein homolog F17L22.140 gi|7488004 from Arabidopsis thaliana BAC F17L22 gb|AL035527. It contains a POT family domain PF|00854. ESTs gb|BE038248, gb|T22680, gb|T04498, gb|R89961, gb|R30626, gb|R30389, gb|AA713063 and gb|AA585801 come from this gene	At1g32450
CV01015B1A03.f1	DV131965	vesical transport v-SNARE 12 (VTI12) / vesicle soluble NSF attachment protein receptor VTI1b (VTI1B) receptor VTI1b [Arabidopsis thaliana] gb|AAF87026.1| T24P13.5 [Arabidopsis thaliana]	At1g26670
CV01015B1A04.f1	DV130841	unknown protein [imported] - Arabidopsis thaliana gb|AAG51180.1| unknown protein [Arabidopsis thaliana] ref|NP_175481.1| expressed protein [Arabidopsis thaliana] gb|AAF87869.1| Unknown protein [Arabidopsis thaliana]	At1g50660
CV01015B1A06.f1	DV447310	OJ000114_01.14 [Oryza sativa (japonica cultivar-group)] ref|XP_472611.1| OJ000114_01.14 [Oryza sativa (japonica cultivar-group)]	At1g33980
CV01015B1A10.f1	DV156609	68414.m05900 protein kinase family protein contains Pfam PF00069: Protein kinase domain	At1g52290
CV01015B1B02.f1	DV448958	68414.m02786 protein phosphatase 2C, putative / PP2C, putative similar to protein phosphatase type 2C GI:4336436 from [Lotus japonicus]	At1g22280
CV01015B1B03.f1	DV127935	putative presenilin [Arabidopsis thaliana]	At1g08700
CV01015B1B04.f1	DV119318	putative inorganic pyrophosphatase [Oryza sativa (japonica cultivar-group)]	At5g09650
CV01015B1C05.f1	DV149214	611.12 [Leishmania major]	Unknown
CV01015B1C08.f1	DV126592	hypothetical protein [Arabidopsis thaliana] pir||T02383 hypothetical protein At2g44270 [imported] - Arabidopsis thaliana ref|NP_181956.1| expressed protein [Arabidopsis thaliana]	At2g44270
CV01015B1D01.f1	DV448754	F5O11.10 [Arabidopsis thaliana] pir||D86258 protein F5O11.10 [imported] - Arabidopsis thaliana	At1g62870
CV01015B1E07.f1	DV157161	amygdalin hydrolase isoform AH I precursor [Prunus serotina]	At2g44480
CV01015B1E08.f1	DV149056	At1g53120 [Arabidopsis thaliana] gb|AAO00774.1| Unknown protein [Arabidopsis thaliana] gb|AAL24321.1| Unknown protein [Arabidopsis thaliana] ref|NP_564622.1| RNA-binding S4 domain-containing protein [Arabidopsis thaliana] gb|AAN65106.1| Unknown protein [Arabidopsis thaliana]	At1g53120
CV01015B1E11.f1	DV152040	RIO kinase [Nicotiana tabacum]	At2g24990
CV01015B1G02.f1	DV143373	Spurge Specific 4212	Unknown
CV01015B1G08.f1	DV147703		Unknown
CV01015B1G09.f1	DV119940	Skp1 [Medicago sativa]	At1g75950
CV01015B1G10.f1	DV122758	Spurge Specific 680	Unknown
CV01015B2A03.f1	DV149130	putative DNA binding protein [Arabidopsis thaliana] emb|CAA16566.1| putative DNA binding protein [Arabidopsis thaliana] pir||T04576 hypothetical protein T12H17.200 - Arabidopsis thaliana ref|NP_194012.1| DNA-binding protein-related [Arabidopsis thaliana]	At4g22810
CV01015B2A10.f1	DV120230	expressed protein [Arabidopsis thaliana]	At4g40042
CV01015B2B01.f1	DV444166	hypothetical protein [Nicotiana tabacum] ref|YP_173441.1| hypothetical protein NitaMp103 [Nicotiana tabacum]	Unknown
CV01015B2B05.f1	DV115942	Spurge Specific 45	Unknown
CV01015B2B08.f1	DV147705	68415.m02936 splicing factor, putative similar to to RSZp22 protein [Arabidopsis thaliana] gi|2582645|emb|CAA05352	At2g24590
CV01015B2C08.f1	DV445446	cassava specific 707	Unknown
CV01015B2C10.f1	DV119147	putative chalcone isomerase [Lycopersicon esculentum]	At3g63170
CV01015B2D09.f1	DV142651	putative NAC domain protein [Solanum tuberosum]	At1g01720
CV01015B2E01.f1	DV139506	hypothetical protein [Arabidopsis thaliana] pir||C85018 hypothetical protein AT4g01400 [imported] - Arabidopsis thaliana ref|NP_192049.1| pentatricopeptide (PPR) repeat-containing protein [Arabidopsis thaliana]	At4g01400
CV01015B2E02.f1	DV140306	unknown protein [Arabidopsis thaliana] gb|AAS99693.1| At2g26460 [Arabidopsis thaliana] pir||T00979 hypothetical protein At2g26460 [imported] - Arabidopsis thaliana ref|NP_180214.1| RED family protein [Arabidopsis thaliana] gb|AAR92285.1| At2g26460 [Arabidopsis thaliana]	At2g26460
CV01015B2E05.f1	DV445739	putative phosphoribosylanthranilate transferase, 3' partial; 131493-134402 [Arabidopsis thaliana]	At1g74720
CV01015B2E06.f1	DV127288	Spurge Specific 1124	Unknown
CV01015B2E07.f1	DV123187	mutant cincinnata [Antirrhinum majus]	At3g15030
CV01015B2E11.f1	DV123030	expressed protein [Arabidopsis thaliana]	At3g19990
CV01015B2F02.f1	DV117632	remorin-like protein [Oryza sativa (japonica cultivar-group)]	At3g57540
CV01015B2F03.f1	DV127394	Ca-dependent solute carrier-like protein [Arabidopsis thaliana]	At3g55640
CV01015B2F07.f1	DV446525	cassava specific 779	Unknown
CV01015B2F09.f1	DV150088	Spurge Specific 2219	Unknown
CV01015B2G01.f1	DV150426	hypothetical protein [Oryza sativa (indica cultivar-group)]	At5g07220
CV01015B2G02.f1	DV150529	Spurge Specific 2292	Unknown
CV01015B2G05.f1	DV116276	lysine decarboxylase family protein [Arabidopsis thaliana] gb|AAL24365.1| unknown protein [Arabidopsis thaliana] gb|AAM13370.1| unknown protein [Arabidopsis thaliana]	At1g50575
CV01015B2G09.f1	DV139236	Spurge Specific 3779	Unknown
CV01015B2H01.f1	DV131370	putative phosphatase 2C [Arabidopsis thaliana] gb|AAK76493.1| putative protein phosphatase 2C [Arabidopsis thaliana] ref|NP_568786.1| protein phosphatase 2C, putative / PP2C, putative [Arabidopsis thaliana]	At5g53140
CV01015B2H04.f1	DV146477	putative protein [Arabidopsis thaliana] pir||T48469 hypothetical protein T1E3.90 - Arabidopsis thaliana ref|NP_196093.1| expressed protein [Arabidopsis thaliana]	At5g04730
CV01015B2H08.f1B	DV130423	Euphorbia specific112	Unknown
CV01015B2H08.f1W	DV447595	68414.m03152 protein kinase family protein contains protein kinase domain, Pfam:PF00069	At1g25390
CV01015B2H10.f1	DV122885	bg55 [Bruguiera gymnorrhiza]	At4g36550
CV01015B2H11.f1	DV150116	68416.m02198 stable protein 1-related similar to stable protein 1 (GI:13445204) [Populus tremula] PMID:12376651; similar to pop3 peptide GB:AAC26526 from [Populus balsamifera subsp. trichocarpa X Populus deltoides]	At3g17210
CV01016A1A10.f1B	DV458281	similar to NM_080743 serine-arginine repressor protein (35 kDa) in Homo sapiens [Schistosoma japonicum]	At1g55310
CV01016A1A10.f1W	DV120450	Em protein	At2g40170
CV01016A1A12.f1BW	DV127275	At5g36290 [Arabidopsis thaliana] gb|AAM61662.1| transmembrane protein FT27/PFT27-like [Arabidopsis thaliana] gb|AAK96668.1| transmembrane protein FT27/PFT27-like [Arabidopsis thaliana] ref|NP_568535.1| expressed protein [Arabidopsis thaliana] ref|NP_851098.1| expressed protein [Arabidopsis thaliana]	At5g36290
CV01016A1A12.f1W	DV141908	putative polyprotein [Arabidopsis thaliana] gb|AAD17352.1| contains similarity to retrovirus-related polyproteins [Arabidopsis thaliana] pir||C85077 probable polyprotein [imported] - Arabidopsis thaliana	At4g23160
CV01016A1B10.f1	DV117778	RNA recognition motif (RRM)-containing protein [Arabidopsis thaliana] gb|AAF63781.1| unknown protein [Arabidopsis thaliana] dbj|BAC42931.1| unknown protein [Arabidopsis thaliana] gb|AAO63991.1| putative RRM-containing protein [Arabidopsis thaliana]	At3g04500
CV01016A1C05.f1	DV130607	probable protein ATP-dependent RNA helicase [imported] - Arabidopsis thaliana gb|AAG51496.1| ATP-dependent RNA helicase, putative [Arabidopsis thaliana]	At1g27900
CV01016A1C06.f1BW	DV141934	hypothetical protein [Arabidopsis thaliana] ref|NP_179300.1| hypothetical protein [Arabidopsis thaliana] pir||H84547 hypothetical protein At2g17080 [imported] - Arabidopsis thaliana	At2g17080
CV01016A1C06.f1W	DV445201	68414.m01591 F-box family protein contains F-box domain Pfam:PF00646 ; similar to SKP1 interacting partner 2 (SKIP2) TIGR_Ath1:At5g67250	At1g13570
CV01016A1C07.f1	DV143945	putative polyribonucleotide nucleotidyltransferase [Oryza sativa (japonica cultivar-group)] dbj|BAD21450.1| putative polyribonucleotide nucleotidyltransferase [Oryza sativa (japonica cultivar-group)]	At5g14580
CV01016A1D03.f1	DV156479	ribulose-1,5-bisphosphate carboxylase/oxygenase activase 1 [Gossypium hirsutum]	At2g39730
CV01016A1D11.f1	DV116422	Euphorbia specific24	Unknown
CV01016A1D12.f1	DV136275	Spurge Specific 3427	Unknown
CV01016A1E02.f1	DV155808	unknown protein [Oryza sativa (japonica cultivar-group)] ref|XP_506581.1| PREDICTED OJ1200_C08.123 gene product [Oryza sativa (japonica cultivar-group)] dbj|BAD30292.1| unknown protein [Oryza sativa (japonica cultivar-group)] dbj|BAC10351.1| unknown protein [Oryza sativa (japonica cultivar-group)]	At4g24380
CV01016A1E04.f1	DV150414	Rieske FeS-precursor [Spinacia oleracea]	At4g03280
CV01016A1E07.f1	DV457121	chloroplast latex aldolase-like protein [Manihot esculenta]	At2g21330
CV01016A1E10.f1	DV144762	rhodanese domain-containing protein-like [Oryza sativa (japonica cultivar-group)]	At3g25480
CV01016A1E12.f1	DV137947	disease resistance protein (TIR-NBS-LRR class), putative [Arabidopsis thaliana]	At5g36930
CV01016A1F08.f1	DV453907	LOC495981 protein [Xenopus laevis]	At1g65820
CV01016A1F09.f1	DV129071	At1g59840 [Arabidopsis thaliana] dbj|BAD43131.1| hypothetical protein [Arabidopsis thaliana] dbj|BAD43025.1| hypothetical protein [Arabidopsis thaliana] ref|NP_176193.2| expressed protein [Arabidopsis thaliana] ref|NP_974051.1| expressed protein [Arabidopsis thaliana]	At1g59840
CV01016A1G01.f1	DV153717	ADP-glucose pyrophosphorylase small subunit CagpS1 [Cicer arietinum]	At3g15510
CV01016A1G03.f1	DV119109	Spurge Specific 4678	Unknown
CV01016A1G10.f1BW	DV127873	HcrVf2 protein [Malus floribunda]	At3g05660
CV01016A1G10.f1W	DV143054	unnamed protein product [Arabidopsis thaliana] ref|NP_198432.1| ankyrin repeat family protein [Arabidopsis thaliana]	At5g35810
CV01016A1G11.f1	DV149045	At4g08810/T32A17_120 [Arabidopsis thaliana] emb|CAB82117.1| putative protein [Arabidopsis thaliana] emb|CAB78006.1| putative protein [Arabidopsis thaliana] gb|AAL08248.1| AT4g08810/T32A17_120 [Arabidopsis thaliana] pir||F85088 hypothetical protein AT4g08810 [imported] - Arabidopsis thaliana ref|NP_192621.1| expressed protein [Arabidopsis thaliana]	At4g08810
CV01016A1H03.f1	DV119740	Spurge Specific 304	Unknown
CV01016A1H08.f1	DV122499	Spurge Specific 659	Unknown
CV01016A1H09.f1B	DV116332	ATP citrate lyase a-subunit [Lupinus albus]	At3g06650
CV01016A1H09.f1W	DV150217	unknown protein [Arabidopsis thaliana]	At4g37470
CV01016A2A06.f1	DV148889	Spurge Specific 2073	Unknown
CV01016A2A07.f1	DV138281	ATP-dependent RNA helicase-like protein [Oryza sativa (japonica cultivar-group)] dbj|BAD31142.1| ATP-dependent RNA helicase-like protein [Oryza sativa (japonica cultivar-group)]	At5g08110
CV01016A2A12.f1	DV135153	At2g15020 [Arabidopsis thaliana] gb|AAD03359.1| hypothetical protein [Arabidopsis thaliana] gb|AAL91197.1| unknown protein [Arabidopsis thaliana] pir||A84524 hypothetical protein At2g15020 [imported] - Arabidopsis thaliana ref|NP_179106.1| expressed protein [Arabidopsis thaliana]	At2g15020
CV01016A2B01.f1	DV141453	similar to chloroplast RNA processing protein [Oryza sativa (japonica cultivar-group)] gb|AAQ56462.1| putative fertility restorer [Oryza sativa (japonica cultivar-group)] gb|AAQ56425.1| putative fertility restorer [Oryza sativa (japonica cultivar-group)]	At5g65560
CV01016A2B03.f1	DV150492	unknown protein [Oryza sativa (japonica cultivar-group)] dbj|BAD52587.1| unknown protein [Oryza sativa (japonica cultivar-group)] dbj|BAD52448.1| unknown protein [Oryza sativa (japonica cultivar-group)]	At3g16565
CV01016A2B08.f1	DV123276	putative vacuolar protein sorting-associated protein [Oryza sativa (japonica cultivar-group)] gb|AAO72382.1| putative vacuolar protein sorting-associated protein [Oryza sativa (japonica cultivar-group)]	At1g75850
CV01016A2C04.f1	DV451625	cassava specific 1161	Unknown
CV01016A2C07.f1	DV130226	Spurge Specific 1399	Unknown
CV01016A2C09.f1	DV443133	cassava specific 492	Unknown
CV01016A2C12.f1	DV144530	Spurge Specific 4336	Unknown
CV01016A2D03.f1	DV125371	putative protein [Arabidopsis thaliana] pir||T49916 hypothetical protein T24H18.190 - Arabidopsis thaliana	At5g13020
CV01016A2D05.f1	DV454891	putative nucleostemin [Oryza sativa (japonica cultivar-group)] dbj|BAD61382.1| putative nucleostemin [Oryza sativa (japonica cultivar-group)]	At3g07050
CV01016A2D06.f1	DV123706	putative aldehyde dehydrogenase [Arabidopsis thaliana] gb|AAK96824.1| putative aldehyde dehydrogenase [Arabidopsis thaliana] ref|NP_567962.1| aldehyde dehydrogenase (ALDH3) [Arabidopsis thaliana]	At4g34240
CV01016A2D07.f1	DV123658	nodulin-like protein [Poncirus trifoliata]	At1g80530
CV01016A2D11.f1	DV131996	putative dipeptidyl peptidase IV [Oryza sativa (japonica cultivar-group)] dbj|BAD21749.1| putative dipeptidyl peptidase IV [Oryza sativa (japonica cultivar-group)] dbj|BAD21742.1| putative dipeptidyl peptidase IV [Oryza sativa (japonica cultivar-group)]	At5g24260
CV01016A2D12.f1	DV129875	putative bZIP protein DPBF3 [Oryza sativa (japonica cultivar-group)] dbj|BAD30282.1| putative bZIP protein DPBF3 [Oryza sativa (japonica cultivar-group)] dbj|BAC79602.1| putative bZIP protein DPBF3 [Oryza sativa (japonica cultivar-group)]	At2g41070
CV01016A2E01.f1	DV145754	unknown protein, contains WRKY DNA -binding domain' [Oryza sativa (japonica cultivar-group)] gb|AAT39221.1| 'unknown protein, contains WRKY DNA -binding domain' [Oryza sativa (japonica cultivar-group)] tpg|DAA05072.1| TPA: WRKY transcription factor 7 [Oryza sativa (japonica cultivar-group)]	At5g64810
CV01016A2E05.f1	DV121724	serine carboxypeptidase S10 family protein [Arabidopsis thaliana] ref|NP_973926.1| serine carboxypeptidase S10 family protein [Arabidopsis thaliana] gb|AAL24336.1| serine carboxypeptidase II, putative [Arabidopsis thaliana] gb|AAP49525.1| At1g28110 [Arabidopsis thaliana]	At1g28110
CV01016A2E06.f1	DV142298	68416.m01832 disease resistance protein (NBS-LRR class), putative domain signature NBS-LRR exists, suggestive of a disease resistance protein.	At3g14460
CV01016A2E11.f1	DV122444	At1g29660/F15D2_21 [Arabidopsis thaliana] gb|AAK91429.1| At1g29660/F15D2_21 [Arabidopsis thaliana] gb|AAG51756.1| lipase/hydrolase, putative; 114382-116051 [Arabidopsis thaliana] pir||H86419 probable lipase/hydrolase, 114382-116051 [imported] - Arabidopsis thaliana ref|NP_174259.1| GDSL-motif lipase/hydrolase family protein [Arabidopsis thaliana]	At1g29660
CV01016A2E12.f1B	DV131123	acetyl-CoA carboxylase [Medicago sativa] pir||T09538 acetyl-CoA carboxylase (EC 6.4.1.2) - alfalfa	At1g36160
CV01016A2E12.f1W	DV144783	At1g10500 [Arabidopsis thaliana] ref|NP_172520.1| hesB-like domain-containing protein [Arabidopsis thaliana] gb|AAS65934.1| At1g10500 [Arabidopsis thaliana]	At1g10500
CV01016A2F05.f1	DV144742	alginate lyase [Bacillus halodurans C-125] ref|NP_241604.1| alginate lyase [Bacillus halodurans C-125] pir||B83742 alginate lyase BH0738 [imported] - Bacillus halodurans (strain C-125)	Unknown
CV01016A2F12.f1	DV130334	unknown protein [Arabidopsis thaliana] gb|AAO22774.1| unknown protein [Arabidopsis thaliana] ref|NP_194371.2| expressed protein [Arabidopsis thaliana]	At4g26410
CV01016A2G02.f1B	DV112423	GTP-binding family protein [Arabidopsis thaliana] gb|AAN12960.1| unknown protein [Arabidopsis thaliana]	At4g02790
CV01016A2G02.f1W	DV444530	signal peptide peptidase [Galega orientalis]	At2g03120
CV01016A2G08.f1	DV456296	cassava specific 1489	Unknown
CV01016A2G12.f1	DV140506	short vegetative phase protein [Brassica rapa]	At2g22540
CV01016A2H07.f1	DV130648	putative splicing factor [Oryza sativa (japonica cultivar-group)] ref|XP_470695.1| putative splicing factor [Oryza sativa (japonica cultivar-group)]	At3g13570
CV01016A2H09.f1	DV134194	ZEITLUPE [Mesembryanthemum crystallinum]	At5g57360
CV01016B1A02.f1	DV143305	putative copia-like retrotransposon polyprotein [Oryza sativa]	Unknown
CV01016B1A07.f1	DV137551	kinesin-like protein [Arabidopsis thaliana] pir||T48258 kinesin-like protein - Arabidopsis thaliana	At5g02370
CV01016B1A10.f1	DV121645	putative ammonium transporter AMT2 [Lotus japonicus]	At2g38290
CV01016B1B02.f1	DV457244	putative protein [Arabidopsis thaliana] gb|AAO42870.1| At3g49180 [Arabidopsis thaliana] ref|NP_190487.1| transducin family protein / WD-40 repeat family protein [Arabidopsis thaliana] pir||T45823 hypothetical protein F2K15.40 - Arabidopsis thaliana	At3g49180
CV01016B1B04.f1	DV153339	putative short chain alcohol dehydrogenase [Arabidopsis thaliana] gb|AAO22710.1| putative short chain alcohol dehydrogenase [Arabidopsis thaliana] dbj|BAA98195.1| short chain alcohol dehydrogenase-like [Arabidopsis thaliana] ref|NP_196225.1| tropinone reductase, putative / tropine dehydrogenase, putative [Arabidopsis thaliana]	At5g06060
CV01016B1B06.f1	DV128781	vesicle tethering family protein [Arabidopsis thaliana]	At3g27530
CV01016B1B09.f1	DV120659	putative dihydrolipoamide succinyltransferase [Arabidopsis thaliana]	At4g26910
CV01016B1B11.f1	DV127643	unknown [Arabidopsis thaliana]	At4g35850
CV01016B1C03.f1	DV140607	potassium channel [Lycopersicon esculentum]	At2g26650
CV01016B1C05.f1BW	DV154370	F16A14.4 [Arabidopsis thaliana] pir||E86271 protein F16A14.4 [imported] - Arabidopsis thaliana	At1g13810
CV01016B1C05.f1W	DV121503	Spurge Specific 4579	Unknown
CV01016B1C10.f1	DV134247	At4g28830 [Arabidopsis thaliana] ref|NP_194612.2| expressed protein [Arabidopsis thaliana]	At4g28830
CV01016B1D01.f1	DV135269	Spurge Specific 3321	Unknown
CV01016B1D07.f1	DV127586	putative protein [Arabidopsis thaliana] emb|CAB36713.1| putative protein [Arabidopsis thaliana] pir||T04782 hypothetical protein F10M10.130 - Arabidopsis thaliana	At4g34360
CV01016B1D08.f1	DV443999	hypothetical protein FG06775.1 [Gibberella zeae PH-1] ref|XP_386951.1| hypothetical protein FG06775.1 [Gibberella zeae PH-1]	Unknown
CV01016B1D11.f1	DV123819	RNA helicase, putative [Arabidopsis thaliana]	At5g47010
CV01016B1D12.f1	DV118171	AT5g08050/F13G24_250 [Arabidopsis thaliana] gb|AAQ22625.1| At5g08050/F13G24_250 [Arabidopsis thaliana]	At5g08050
CV01016B1E01.f1	DV125802	68417.m04680 zinc finger (GATA type) family protein GATA transcription factor 3, Arabidopsis thaliana, gb:Y13650	At4g32890
CV01016B1E11.f1	DV121173	Spurge Specific 636	Unknown
CV01016B1F01.f1	DV442515	actin [Reticulomyxa filosa]	At1g49240
CV01016B1G01.f1	DV114418	putative purple acid phosphatase [Oryza sativa] gb|AAG59669.1| putative purple acid phosphatase [Oryza sativa]	At3g20500
CV01016B1G06.f1	DV445606	cassava specific 717	Unknown
CV01016B1G07.f1	DV142992	hypothetical protein [Arabidopsis thaliana] ref|NP_197239.1| WD-40 repeat family protein [Arabidopsis thaliana] pir||T51574 hypothetical protein T10B6_30 - Arabidopsis thaliana	At5g17370
CV01016B1G08.f1B	DV140293	Spurge Specific 3880	Unknown
CV01016B1G08.f1W	DV452629	unknown protein [Oryza sativa (japonica cultivar-group)]	Unknown
CV01016B1G11.f1	DV118504	thioredoxin-like 5 [Arabidopsis thaliana]	At5g06690
CV01016B1H06.f1	DV130403	putative protein [Arabidopsis thaliana] dbj|BAD26730.1| no exine formation-1 [Arabidopsis thaliana] pir||T48586 hypothetical protein T22N19.40 - Arabidopsis thaliana ref|NP_196843.1| expressed protein [Arabidopsis thaliana]	At5g13390
CV01016B1H08.f1	DV126035	GRAM domain-containing protein-related [Arabidopsis thaliana]	At1g02120
CV01016B2A02.f1	DV453229	cassava specific 1292	Unknown
CV01016B2A04.f1	DV444580	cassava specific 643	Unknown
CV01016B2A12.f1	DV450639	cassava specific 1075	Unknown
CV01016B2B01.f1	DV140333	Spurge Specific 3889	Unknown
CV01016B2B08.f1	DV128036	68418.m00967 expressed protein	At5g08240
CV01016B2B10.f1	DV122318	ribosomal protein L32 [Mercurialis annua] gb|AAK48948.1| ribosomal protein L32 [Mercurialis annua] gb|AAK48949.1| ribosomal protein L32 [Mercurialis annua] gb|AAK48950.1| ribosomal protein L32 [Mercurialis annua]	At4g18100
CV01016B2C02.f1	DV137626	UDP-glycosyltransfersase [Jatropha curcas]	At4g01070
CV01016B2C03.f1	DV127697	elicitor-inducible cytochrome P450 [Nicotiana tabacum]	At3g48310
CV01016B2C04.f1	DV129848	Xanthophyll epoxidase [Capsicum annuum] sp|Q96375|ABA2_CAPAN Zeaxanthin epoxidase, chloroplast precursor (Xanthophyll epoxidase) (Beta-cyclohexenyl epoxidase) pir||T09537 xanthophyll epoxidase - pepper	At5g67030
CV01016B2E04.f1	DV127363	peptidyl-prolyl cis-trans isomerase cyclophilin-type family protein [Arabidopsis thaliana]	At1g74070
CV01016B2E07.f1	DV119967	transducin family protein / WD-40 repeat family protein [Arabidopsis thaliana]	At3g13300
CV01016B2F03.f1	DV114601	expressed protein [Arabidopsis thaliana] pir||C86345 hypothetical protein F16F4.11 - Arabidopsis thaliana gb|AAF81362.1| Contains weak similarity to DNA-binding protein (GT-1a) from Nicotiana tabacum gb|M93436. [Arabidopsis thaliana] gb|AAK76524.1| unknown protein [Arabidopsis thaliana] gb|AAM14317.1| unknown protein [Arabidopsis thaliana]	At1g21200
CV01016B2F08.f1	DV122917	vegetative storage protein win4.5 - western balsam poplar x cottonwood (fragment) gb|AAA16342.1| vegetative storage protein [Populus balsamifera subsp. trichocarpa x Populus deltoides]	At4g24340
CV01016B2F12.f1	DV155131	hypothetical protein [Arabidopsis thaliana] gb|AAL91644.1| AT3g07360/F21O3_7 [Arabidopsis thaliana] ref|NP_566304.1| armadillo/beta-catenin repeat family protein / U-box domain-containing protein [Arabidopsis thaliana]	At3g07360
CV01016B2G03.f1	DV142969	putative protein [Arabidopsis thaliana] gb|AAS99697.1| At3g49950 [Arabidopsis thaliana] pir||T45848 hypothetical protein F3A4.30 - Arabidopsis thaliana ref|NP_190564.1| scarecrow transcription factor family protein [Arabidopsis thaliana]	At3g49950
CV01016B2H08.f1	DV135138	putative polyprotein [Zea mays]	At5g18880
CV01016B2H12.f1	DV120506	expressed protein [Arabidopsis thaliana] gb|AAG52317.1| unknown protein; 24499-21911 [Arabidopsis thaliana] gb|AAO24579.1| At1g36050 [Arabidopsis thaliana]	At1g36050
CV01017A1A01.f1	DV123500	4-coumarate-CoA ligase-like protein [Arabidopsis thaliana] gb|AAM67483.1| putative 4-coumarate--CoA ligase [Arabidopsis thaliana] gb|AAM13899.1| putative 4-coumarate--CoA ligase [Arabidopsis thaliana] emb|CAB81058.1| 4-coumarate--CoA ligase-like protein [Arabidopsis thaliana] ref|NP_192425.1| 4-coumarate--CoA ligase, putative / 4-coumaroyl-CoA synthase, putative [Arabidopsis thaliana] pir||H85064…	At4g05160
CV01017A1A04.f1	DV136150	hypothetical protein AT1G68390 [Arabidopsis thaliana] ref|NP_177006.1| expressed protein [Arabidopsis thaliana] pir||G96707 hypothetical protein T2E12.6 [imported] - Arabidopsis thaliana gb|AAF26043.1| hypothetical protein; 24280-21634 [Arabidopsis thaliana]	At1g68390
CV01017A1A05.f1	DV131806	RNA recognition motif (RRM)-containing protein [Arabidopsis thaliana]	At4g12640
CV01017A1A10.f1	DV441259	light harvesting chlorophyll a/b-binding protein [Nicotiana sylvestris]	At1g29930
CV01017A1A12.f1	DV448135	At5g10770/T30N20_40 [Arabidopsis thaliana] gb|AAL77663.1| AT5g10770/T30N20_40 [Arabidopsis thaliana] ref|NP_196638.2| chloroplast nucleoid DNA-binding protein, putative [Arabidopsis thaliana]	At5g10770
CV01017A1B05.f1	DV117268	3-beta hydroxysteroid dehydrogenase/isomerase family protein [Arabidopsis thaliana]	At2g26260
CV01017A1C01.f1	DV132297	unknown protein [Arabidopsis thaliana] gb|AAP31966.1| At3g19640 [Arabidopsis thaliana] dbj|BAB02549.1| unnamed protein product [Arabidopsis thaliana] gb|AAN73213.1| MRS2-3 [Arabidopsis thaliana] pir||T52392 hypothetical protein MMB12.11 [imported] - Arabidopsis thaliana ref|NP_188598.2| magnesium transporter CorA-like family protein (MRS2-3) [Arabidopsis thaliana]	At3g19640
CV01017A1C04.f1	DV132578	hexose transporter [Lycopersicon esculentum]	At5g26340
CV01017A1C05.f1	DV119594	kelch repeat-containing F-box family protein [Arabidopsis thaliana]	At3g63220
CV01017A1C09.f1	DV113106	33 kDa ribonucleoprotein, chloroplast, / RNA-binding protein cp33, [Arabidopsis thaliana] pir||C84768 hypothetical protein At2g35410 [imported] - Arabidopsis thaliana gb|AAC36180.1| chloroplast RNA binding protein precursor [Arabidopsis thaliana] gb|AAK68739.1| chloroplast RNA binding protein precursor [Arabidopsis thaliana] gb|AAN15684.1| chloroplast RNA binding protein precursor [Arabidopsis th…	At2g35410
CV01017A1D08.f1B	DV137034	Spurge Specific 3513	Unknown
CV01017A1D08.f1W	DV119604	ABC transporter family protein [Arabidopsis thaliana]	At1g51460
CV01017A1D11.f1	DV140935	Spurge Specific 3957	Unknown
CV01017A1E04.f1	DV151242	unnamed protein product [Arabidopsis thaliana] ref|NP_200569.1| protein kinase family protein [Arabidopsis thaliana]	At5g57610
CV01017A1E10.f1	DV127707	KIAA0379 protein [Homo sapiens]	Unknown
CV01017A1F01.f1	DV125920	unknown protein [Oryza sativa (japonica cultivar-group)] gb|AAS79766.1| unknown protein [Oryza sativa (japonica cultivar-group)]	Unknown
CV01017A1G08.f1	DV115096	Spurge Specific 4293	Unknown
CV01017A1G12.f1	DV140068	DNA polymerase III gamma chain homolog T8K22.22 - Arabidopsis thaliana	At2g02480
CV01017A1H03.f1	DV125937	unknown protein [Arabidopsis thaliana] pir||H84857 hypothetical protein At2g42760 [imported] - Arabidopsis thaliana ref|NP_181804.1| expressed protein [Arabidopsis thaliana]	At2g42760
CV01017A1H04.f1	DV132220	Spurge Specific 1577	Unknown
CV01017A1H05.f1	DV114029	unknown [Arabidopsis thaliana]	At2g23940
CV01017A2A02.f1BD	DV443798	expressed protein [Arabidopsis thaliana]	At1g67440
CV01017A2A02.f1W	DV115060	galactosyltransferase family protein [Arabidopsis thaliana] pir||A86186 hypothetical protein [imported] - Arabidopsis thaliana gb|AAB71461.1| Similar to Sequence 10 from patent 5477002 (gb|1253956). [Arabidopsis thaliana] gb|AAK63859.1| At1g05170/YUP8H12_22 [Arabidopsis thaliana] gb|AAM47315.1| At1g05170/YUP8H12_22 [Arabidopsis thaliana]	At1g05170
CV01017A2A03.f1	DV451404	cassava specific 1145	Unknown
CV01017A2B06.f1	DV123189	protein kinase MK5 [Mesembryanthemum crystallinum]	At4g24740
CV01017A2B07.f1	DV140808	OSJNBa0022H21.3 [Oryza sativa (japonica cultivar-group)] emb|CAE05483.2| OSJNBa0022H21.3 [Oryza sativa (japonica cultivar-group)]	At2g44450
CV01017A2C04.f1	DV448435	unknown [Arabidopsis thaliana]	At3g22600
CV01017A2C06.f1	DV156069	Spurge Specific 2949	Unknown
CV01017A2C11.f1B	DV456181	S-locus protein kinase, putative [Arabidopsis thaliana]	At1g61430
CV01017A2C11.f1W	DV118963	hypothetical protein [Cicer arietinum]	At1g53200
CV01017A2D06.f1	DV137598	hypothetical protein FG08769.1 [Gibberella zeae PH-1] ref|XP_388945.1| hypothetical protein FG08769.1 [Gibberella zeae PH-1]	Unknown
CV01017A2D07.f1	DV142777	CRABS CLAW [Gossypium hirsutum]	At1g69180
CV01017A2D09.f1	DV451447	At5g24910/F6A4_120 [Arabidopsis thaliana] ref|NP_568463.1| cytochrome P450 family protein [Arabidopsis thaliana] gb|AAL24168.1| AT5g24910/F6A4_120 [Arabidopsis thaliana]	At5g24910
CV01017A2D10.f1	DV138515	unknown protein [Oryza sativa (japonica cultivar-group)] dbj|BAD37374.1| unknown protein [Oryza sativa (japonica cultivar-group)]	At2g25310
CV01017A2D12.f1	DV122507	putative Fe(II) transport protein [Arabidopsis thaliana] gb|AAC16964.1| putative Fe(II) transport protein [Arabidopsis thaliana] gb|AAL38433.1| putative metal transporter ZIP6 [Arabidopsis thaliana] sp|O64738|ZIP6_ARATH Zinc transporter 6, chloroplast precursor (ZRT/IRT-like protein 6) pir||T02478 iron transport protein homolog F23F1.1 - Arabidopsis thaliana ref|NP_180569.1| metal transporter, pu…	At2g30080
CV01017A2E03.f1	DV132651	annexin-like protein [Medicago sativa]	At1g68090
CV01017A2E06.f1	DV142550	At5g62770 [Arabidopsis thaliana] gb|AAV91328.1| At5g62770 [Arabidopsis thaliana] dbj|BAB10846.1| unnamed protein product [Arabidopsis thaliana] ref|NP_201083.1| expressed protein [Arabidopsis thaliana]	Unknown
CV01017A2E11.f1	DV152198	hypothetical protein [Arabidopsis thaliana] pir||G85013 hypothetical protein AT4g01040 [imported] - Arabidopsis thaliana ref|NP_192013.1| glycosyl hydrolase family 18 protein [Arabidopsis thaliana]	At4g01040
CV01017A2E12.f1	DV131415	putative translation factor [Pinus pinaster]	At4g27130
CV01017A2F02.f1	DV121118	Chain A, Solution Structure Of Hypothetical Arabidopsis Thaliana Protein At3g17210. Center For Eukaryotic Structural Genomics Target 13081 pdb|1Q53|B Chain B, Solution Structure Of Hypothetical Arabidopsis Thaliana Protein At3g17210. Center For Eukaryotic Structural Genomics Target 13081	At3g17210
CV01017A2F05.f1	DV456218	cassava specific 1485	Unknown
CV01017A2G01.f1	DV449145	Hypothetical protein C33G3.3 [Caenorhabditis elegans] ref|NP_510341.1| nicotinic acetylcholine receptor beta like family member (XO686) [Caenorhabditis elegans] pir||T19688 hypothetical protein C33G3.3 - Caenorhabditis elegans	Unknown
CV01017A2G02.f1	DV447460	PREDICTED: similar to 4-hydroxyphenylpyruvate dioxygenase, possibly N-myristoylated (XF772), partial [Danio rerio]	Unknown
CV01017A2G03.f1B	DV117305	40S ribosomal protein S15 (RPS15D) [Arabidopsis thaliana] sp|Q9FY64|R15D_ARATH 40S ribosomal protein S15-4 emb|CAC05477.1| ribosomal protein S15-like [Arabidopsis thaliana] gb|AAK93643.1| ribosomal protein S15 [Arabidopsis thaliana] gb|AAM20266.1| ribosomal protein S15 [Arabidopsis thaliana] gb|AAM62851.1| ribosomal protein S15-like [Arabidopsis thaliana]	At1g04270
CV01017A2G03.f1W	DV150488	syringolide-induced protein 1-3-1B [Glycine max]	At5g04760
CV01017A2G06.f1	DV154360	Spurge Specific 2726	Unknown
CV01017A2G07.f1	DV135438	putative carnitine/acylcarnitine translocase [Oryza sativa (japonica cultivar-group)] ref|NP_922837.1| putative carnitine/acylcarnitine translocase [Oryza sativa (japonica cultivar-group)] gb|AAK00443.1| putative carnitine/acylcarnitine translocase [Oryza sativa]	At5g46800
CV01017A2G09.f1	DV129888	AT5g54860/MBG8_12 [Arabidopsis thaliana] ref|NP_200297.2| integral membrane transporter family protein [Arabidopsis thaliana]	At5g54860
CV01017A2H03.f1	DV128388	short chain alcohol dehydrogenase-like [Arabidopsis thaliana] gb|AAO42448.1| putative short chain alcohol dehydrogenase [Arabidopsis thaliana] gb|AAO22710.1| putative short chain alcohol dehydrogenase [Arabidopsis thaliana] ref|NP_196225.1| tropinone reductase, putative / tropine dehydrogenase, putative [Arabidopsis thaliana]	At5g06060
CV01017A2H06.f1	DV139916	OSH45 [Oryza sativa (japonica cultivar-group)] pir||T03875 probable homeobox protein OSH45, splice form OSH45 [similarity] - rice	At5g25220
CV01017A2H10.f1	DV142337	putative sexual differentiation process protein Isp4 [Oryza sativa (japonica cultivar-group)] dbj|BAB89477.1| isp4 protein-like [Oryza sativa (japonica cultivar-group)]	At5g64410
CV01017A2H12.f1	DV150853	T22J18.6 [Arabidopsis thaliana] Gigantea	At1g22770
CV01017B1A01.f1	DV145255	unknown protein [Arabidopsis thaliana] gb|AAL66971.1| unknown protein [Arabidopsis thaliana] ref|NP_974549.1| expressed protein [Arabidopsis thaliana] ref|NP_193210.2| expressed protein [Arabidopsis thaliana]	At4g14740
CV01017B1A08.f1	DV133100	putative DNA-binding protein [Arabidopsis thaliana] gb|AAL59983.1| putative DNA-binding protein [Arabidopsis thaliana] gb|AAG52041.1| putative DNA-binding protein; 36199-34606 [Arabidopsis thaliana] gb|AAG51581.1| putative DNA-binding protein [Arabidopsis thaliana] pir||H96712 probable DNA-binding protein T6L1.1 [imported] - Arabidopsis thaliana ref|NP_564944.1| basic helix-loop-helix (bHLH) fami…	At1g68810
CV01017B1A09.f1	DV445428	ypr10 [Castanea sativa]	Unknown
CV01017B1A10.f1B	DV143394	Spurge Specific 4216	Unknown
CV01017B1A10.f1W	DV452653	cassava specific 1245	Unknown
CV01017B1A11.f1	DV136749	Spurge Specific 3474	Unknown
CV01017B1A12.f1	DV147169	At1g54150/F15I1_32 [Arabidopsis thaliana]	At1g54150
CV01017B1B04.f1	DV125326	adenine phosphoribosyltransferase (EC 2.4.2.7)-like protein [Arabidopsis thaliana]	At4g22570
CV01017B1C01.f1	DV136679	expressed protein [Arabidopsis thaliana] pir||D86412 protein F1K23.6 [imported] - Arabidopsis thaliana gb|AAF24556.1| F1K23.6 [Arabidopsis thaliana]	At1g28760
CV01017B1C02.f1	DV119971	ethylene-responsive protein 2 - Para rubber tree (fragment)	At5g01410
CV01017B1C04.f1	DV132764	putative protein [Arabidopsis thaliana] emb|CAB37492.1| putative protein [Arabidopsis thaliana] pir||T05664 hypothetical protein F22I13.130 - Arabidopsis thaliana	At4g38360
CV01017B1C08.f1	DV137743	unknown protein [Oryza sativa (japonica cultivar-group)] dbj|BAD61114.1| unknown protein [Oryza sativa (japonica cultivar-group)]	At5g59960
CV01017B1C11.f1	DV452617	putative CONSTANS B-box zinc finger protein [Arabidopsis thaliana] gb|AAK44126.1| putative CONSTANS B-box zinc finger protein [Arabidopsis thaliana] gb|AAD26481.2| putative CONSTANS-like B-box zinc finger protein [Arabidopsis thaliana] gb|AAK17145.1| putative CONSTANS-like B-box zinc finger protein [Arabidopsis thaliana] gb|AAK01658.1| B-box zinc finger protein STH [Arabidopsis thaliana] ref|NP_5…	At2g31380
CV01017B1D05.f1	DV149524	zinc finger-like protein [Arabidopsis thaliana] gb|AAD21434.1| expressed protein [Arabidopsis thaliana] pir||C84779 hypothetical protein At2g36320 [imported] - Arabidopsis thaliana ref|NP_565844.1| zinc finger (AN1-like) family protein [Arabidopsis thaliana]	At4g15820.1
CV01017B1D08.f1	DV139754	putative RNA-binding protein [Arabidopsis thaliana] gb|AAL36202.1| putative RNA-binding protein [Arabidopsis thaliana] dbj|BAA97064.1| unnamed protein product [Arabidopsis thaliana] ref|NP_188119.1| RNA recognition motif (RRM)-containing protein [Arabidopsis thaliana] ref|NP_974317.1| RNA recognition motif (RRM)-containing protein [Arabidopsis thaliana]	At3g15010
CV01017B1E01.f1	DV147563	At3g56140 [Arabidopsis thaliana] gb|AAM13110.1| putative protein [Arabidopsis thaliana] ref|NP_191173.2| expressed protein [Arabidopsis thaliana]	At3g56140
CV01017B1E02.f1	DV444075	cassava specific 588	Unknown
CV01017B1E03.f1	DV150771	Spurge Specific 2325	Unknown
CV01017B1E11.f1	DV130031	glutamate decarboxylase isozyme 3 [Nicotiana tabacum]	At5g17330
CV01017B1F02.f1	DV124917	Spurge Specific 883	Unknown
CV01017B1F06.f1	DV119730	Spurge Specific 292	Unknown
CV01017B1F08.f1	DV133607	unknown protein [Arabidopsis thaliana] emb|CAB82162.1| putative protein [Arabidopsis thaliana] gb|AAM19984.1| AT4g11570/F25E4_190 [Arabidopsis thaliana] emb|CAB78200.1| putative protein [Arabidopsis thaliana] gb|AAL25585.1| AT4g11570/F25E4_190 [Arabidopsis thaliana] pir||T10577 hypothetical protein F25E4.190 - Arabidopsis thaliana ref|NP_849359.1| haloacid dehalogenase-like hydrolase family prote…	At4g11570
CV01017B1G06.f1	DV138572	Spurge Specific 3692	Unknown
CV01017B1H08.f1	DV141042	putative deoxycytidyl transferase [Oryza sativa (japonica cultivar-group)] dbj|BAD54508.1| putative deoxycytidyl transferase [Oryza sativa (japonica cultivar-group)]	At5g44750
CV01017B1H11.f1	DV136458	putative F-box protein family [Arabidopsis thaliana] dbj|BAC42921.1| unknown protein [Arabidopsis thaliana] ref|NP_566277.2| F-box family protein [Arabidopsis thaliana]	At3g06240
CV01017B2A06.f1	DV154542	unnamed protein product [Arabidopsis thaliana] ref|NP_566759.1| mitochondrial import inner membrane translocase subunit Tim17/Tim22/Tim23 family protein [Arabidopsis thaliana]	At3g25120
CV01017B2A08.f1	DV138370	ABC transporter family protein [Arabidopsis thaliana] gb|AAG52631.1| ATP-dependent transmembrane transporter, putative; 59412-63615 [Arabidopsis thaliana] pir||H96552 hypothetical protein F5D21.8 [imported] - Arabidopsis thaliana	At3g21090
CV01017B2A09.f1	DV141471	cytokinin-regulated kinase 1 [Nicotiana tabacum]	At5g47850
CV01017B2A12.f1	DV117253	Spurge Specific 4674	Unknown
CV01017B2B09.f1	DV117425	ribosomal protein [Petunia x hybrida]	At1g67430
CV01017B2B12.f1	DV447556	cassava specific 863	Unknown
CV01017B2C01.f1	DV117308	Spurge Specific 109	Unknown
CV01017B2C06.f1	DV447097	unknown protein [Arabidopsis thaliana] dbj|BAC42680.1| unknown protein [Arabidopsis thaliana] ref|NP_194290.2| ShTK domain-containing protein [Arabidopsis thaliana]	At4g25600
CV01017B2C08.f1	DV127634	secretory carrier membrane protein, putative [Arabidopsis thaliana] pir||G86444 probable secretory carrier membrane protein [imported] - Arabidopsis thaliana gb|AAG50798.1| secretory carrier membrane protein, putative [Arabidopsis thaliana] ref|NP_174485.1| secretory carrier membrane protein (SCAMP) family protein [Arabidopsis thaliana]	At1g32050
CV01017B2E09.f1	DV142420	putative protein [Arabidopsis thaliana] pir||T47641 hypothetical protein T15C9.20 - Arabidopsis thaliana	At3g55020
CV01017B2E10.f1	DV454680	cassava specific 1400	Unknown
CV01017B2F03.f1	DV142012	unknown protein [Arabidopsis thaliana] dbj|BAB09066.1| unnamed protein product [Arabidopsis thaliana] gb|AAO63963.1| unknown protein [Arabidopsis thaliana] ref|NP_199219.1| expressed protein [Arabidopsis thaliana]	At5g44060
CV01017B2F07.f1	DV117090	hexose transporter [Nicotiana tabacum]	At5g16150
CV01017B2F11.f1	DV448551	unnamed protein product [Arabidopsis thaliana]	At3g17900
CV01017B2G08.f1	DV147282	At5g26880 [Arabidopsis thaliana] ref|NP_198040.2| tRNA/rRNA methyltransferase (SpoU) family protein [Arabidopsis thaliana]	At5g26880
CV01017B2H01.f1	DV138755	putative serine/threonine-protein kinase [Arabidopsis thaliana] ref|NP_567122.1| protein kinase family protein [Arabidopsis thaliana]	At3g61960
CV01017B2H04.f1	DV146341	At5g15490 [Arabidopsis thaliana] gb|AAL07049.1| putative UDP-glucose dehydrogenase [Arabidopsis thaliana] emb|CAC01748.1| UDP-glucose dehydrogenase-like protein [Arabidopsis thaliana] ref|NP_197053.1| UDP-glucose 6-dehydrogenase, putative [Arabidopsis thaliana] pir||T51527 UDP-glucose dehydrogenase-like protein - Arabidopsis thaliana	At5g15490
CV01017B2H07.f1	DV142936	lysophosphatidic acid acyltransferase [Brassica napus]	At4g30580
CV01017B2H08.f1	DV151591	hypothetical protein [Arabidopsis thaliana] pir||A84830 hypothetical protein At2g40480 [imported] - Arabidopsis thaliana ref|NP_181580.1| expressed protein [Arabidopsis thaliana]	At2g40480
CV01018A1A05.f1	DV443422	subtilisin-like protease [Glycine max]	At5g59810
CV01018A1B07.f1	DV141687	Spurge Specific 4039	Unknown
CV01018A1B10.f1	DV445258	putative ferritin [Oncometopia nigricans]	At2g40300
CV01018A1C02.f1	DV135746	pectinesterase-like protein [Arabidopsis thaliana] pir||T47884 pectinesterase-like protein - Arabidopsis thaliana	At3g60730
CV01018A1D01.f1	DV135375	putative receptor protein kinase [Arabidopsis thaliana] ref|NP_197965.1| leucine-rich repeat family protein / protein kinase family protein [Arabidopsis thaliana] gb|AAD40144.1| contains similarity to protein kinase domains (Pfam F00069, Score=162.6, E=6.8e-45, N=1) and leucien rich repeats (Pfam PF00560, Score=210.7, E=2.2e-59, N=10) [Arabidopsis thaliana]	At5g25930
CV01018A1D10.f1	DV118312	Acyl-CoA-binding protein [Panax ginseng]	At1g31812
CV01018A1E03.f1	DV149908	putative xyloglucanase inhibitor [Solanum tuberosum]	At4g10790
CV01018A1E04.f1	DV153537	putative histone H2A [Arabidopsis thaliana] gb|AAL47344.1| putative histone H2A [Arabidopsis thaliana] gb|AAL25563.1| At1g52740/F14G24_1 [Arabidopsis thaliana] gb|AAK96748.1| putative histone H2A [Arabidopsis thaliana] gb|AAG52265.1| putative histone H2A; 14481-15293 [Arabidopsis thaliana] ref|NP_175683.1| histone H2A, putative [Arabidopsis thaliana] pir||D96568 probable histone H2A, 14481-15293 …	At1g52740
CV01018A1E06.f1	DV444178	cassava specific 1981	Unknown
CV01018A1E09.f1	DV150060		Unknown
CV01018A1F01.f1	DV136399	BURP domain containing protein [Brassica napus] pir||T07844 BURP domain-containing protein - rape	At1g49320
CV01018A1F02.f1	DV138937	putative acetylglutamate kinase [Arabidopsis thaliana] gb|AAK59612.1| putative acetylglutamate kinase [Arabidopsis thaliana] emb|CAB66113.1| acetylglutamate kinase-like protein [Arabidopsis thaliana] ref|NP_191315.1| aspartate/glutamate/uridylate kinase family protein [Arabidopsis thaliana] pir||T46192 acetylglutamate kinase-like protein - Arabidopsis thaliana	At3g57560
CV01018A1F05.f1BS	DV151173	ribosomal protein L3 family protein [Arabidopsis thaliana] sp|Q9LRN8|RK3B_ARATH 50S ribosomal protein L3-2, chloroplast precursor	At3g17465
CV01018A1F05.f1W	DV118970	Spurge Specific 247	Unknown
CV01018A1F07.f1	DV153534	retrotransposon like protein [Arabidopsis thaliana] emb|CAB46043.1| retrotransposon like protein [Arabidopsis thaliana] pir||B85188 retrotransposon like protein [imported] - Arabidopsis thaliana	Unknown
CV01018A1F11.f1	DV124084	Spurge Specific 809	Unknown
CV01018A1G02.f1	DV135418	unknown protein [Arabidopsis thaliana] gb|AAO22750.1| unknown protein [Arabidopsis thaliana] emb|CAC07920.1| putative protein [Arabidopsis thaliana] ref|NP_190797.1| calmodulin-binding family protein [Arabidopsis thaliana] pir||T46099 hypothetical protein T25B15.60 - Arabidopsis thaliana	At3g52290
CV01018A1G05.f1	DV125132	ATP-dependent RNA helicase-like protein [Arabidopsis thaliana] ref|NP_974455.1| DEAD box RNA helicase, putative (RH11) [Arabidopsis thaliana] ref|NP_567067.1| DEAD box RNA helicase, putative (RH11) [Arabidopsis thaliana]	At2g42520
CV01018A1G06.f1	DV119804	OJ000315_02.15 [Oryza sativa (japonica cultivar-group)]	At5g24650
CV01018A1G07.f1	DV156058	Inner membrane ALBINO3-like protein 2, chloroplast precursor (Ath5) pir||F96674 F16G16.8 [imported] - Arabidopsis thaliana gb|AAF06042.1| F16G16.8 [Arabidopsis thaliana] ref|NP_176688.3| OXA1 family protein [Arabidopsis thaliana]	At1g65080
CV01018A1G10.f1	DV133512	DnaJ-like protein [Arabidopsis thaliana]	At4g13830
CV01018A1H04.f1	DV456629	DNA-directed RNA polymerase II 13.6K chain [Arabidopsis thaliana] gb|AAO64919.1| At3g52090 [Arabidopsis thaliana] ref|NP_190777.1| DNA-directed RNA polymerase II 13.6 kDa subunit (RPB13.6) [Arabidopsis thaliana] gb|AAB02849.1| RNA polymerase II 13.6 kDa subunit sp|Q38859|RPB11_ARATH DNA-directed RNA polymerase II 13.6 kDa polypeptide pir||S71204 DNA-directed RNA polymerase (EC 2.7.7.6) II 13.6K c…	At3g52090
CV01018A1H07.f1	DV137517	unnamed protein product [Arabidopsis thaliana] ref|NP_188920.1| expressed protein [Arabidopsis thaliana]	At3g22810
CV01018A2A01.f1	DV440938	hypothetical protein At4g37030 [Arabidopsis thaliana]	At4g37030
CV01018A2A02.f1	DV122260	Spurge Specific 566	Unknown
CV01018A2A06.f1	DV143931	unknown [Arabidopsis thaliana]	At3g17380
CV01018A2A07.f1	DV113414	68418.m00488 F1F0-ATPase inhibitor protein, putative similar to F1F0-ATPase inhibitor protein [Oryza sativa (japonica cultivar-group)] gi|5106371|dbj|BAA81661	At5g04750
CV01018A2A09.f1	DV151227	receptor protein kinase PERK1-like protein [Oryza sativa (japonica cultivar-group)] dbj|BAD01244.1| receptor protein kinase PERK1-like protein [Oryza sativa (japonica cultivar-group)] dbj|BAD33138.1| receptor protein kinase PERK1-like protein [Oryza sativa (japonica cultivar-group)]	At3g21630
CV01018A2A11.f1	DV142858	unknown protein [Arabidopsis thaliana] gb|AAK59540.1| unknown protein [Arabidopsis thaliana] ref|NP_565152.1| expressed protein [Arabidopsis thaliana]	At1g77220
CV01018A2B01.f1B	DV120686	putative homocysteine S-methyltransferase-2 [Oryza sativa (japonica cultivar-group)] gb|AAP53817.1| putative homocysteine S-methyltransferase-2 [Oryza sativa (japonica cultivar-group)]	At3g63250
CV01018A2B01.f1W	DV140778	unknown protein [Arabidopsis thaliana] gb|AAL36163.1| unknown protein [Arabidopsis thaliana] ref|NP_196947.2| dehydration-responsive protein-related [Arabidopsis thaliana]	At5g14430
CV01018A2B05.f1	DV138519	unknown protein [Arabidopsis thaliana] gb|AAL62407.1| unknown protein [Arabidopsis thaliana] ref|NP_567315.1| PQ-loop repeat family protein / transmembrane family protein [Arabidopsis thaliana]	At4g07390
CV01018A2B06.f1	DV147296	glutathione transferase-like [Arabidopsis thaliana] ref|NP_198938.1| glutathione S-transferase, putative [Arabidopsis thaliana]	At5g41210
CV01018A2C02.f1	DV143804	putative non-LTR retrolelement reverse transcriptase [Arabidopsis thaliana]	At4g08820
CV01018A2C04.f1	DV445811	cassava specific 2065	Unknown
CV01018A2D02.f1	DV113299	expressed protein [Arabidopsis thaliana] gb|AAP21195.1| At2g16386 [Arabidopsis thaliana]	At4g34600
CV01018A2G08.f1	DV134686	Spurge Specific 3253	Unknown
CV01018A2G11.f1	DV114584	putative sterol 4-alpha-methyl-oxidase [Gossypium arboreum]	At2g29390
CV01018A2H01.f1	DV137702	unknown protein [Oryza sativa (japonica cultivar-group)]	At5g53380
CV01018A2H03.f1	DV141314	phytoene desaturase [Gentiana lutea]	At4g14210
CV01018A2H05.f1	DV126961	Spurge Specific 1089	Unknown
CV01018A2H11.f1	DV152077	putative 16kDa membrane protein [Nicotiana tabacum]	At1g08380
CV01018B1A01.f1	DV146734	Spurge Specific 4621	Unknown
CV01018B1A03.f1	DV132361	putative xylulose kinase [Oryza sativa (japonica cultivar-group)] dbj|BAC16466.1| putative xylulose kinase [Oryza sativa (japonica cultivar-group)] dbj|BAD31264.1| putative xylulose kinase [Oryza sativa (japonica cultivar-group)]	Unknown
CV01018B1A12.f1	DV118124	expressed protein [Arabidopsis thaliana] pir||H96701 hypothetical protein T23K23.24 [imported] - Arabidopsis thaliana gb|AAG52013.1| hypothetical protein; 72581-72856 [Arabidopsis thaliana]	At1g67910
CV01018B1C08.f1	DV132816	myosin, putative [Arabidopsis thaliana]	At4g33200
CV01018B1C11.f1	DV155968	hypothetical protein AT1G72490 [Arabidopsis thaliana] gb|AAU44428.1| hypothetical protein AT1G72490 [Arabidopsis thaliana]	At1g72490
CV01018B1D04.f1	DV152606	8-oxoguanine DNA glycosylase [Arabidopsis thaliana] emb|CAC83625.1| 8-oxoguanine-DNA glycosylase [Arabidopsis thaliana] dbj|BAD44287.1| 8-oxoguanine DNA glycosylase-like protein [Arabidopsis thaliana] ref|NP_173590.1| 8-oxoguanine-DNA glycosylase (OGG1) [Arabidopsis thaliana]	At1g21710
CV01018B1D10.f1	DV128786	Spurge Specific 1255	Unknown
CV01018B1E04.f1	DV443566	putative cytochrome P450 [Glycine max] sp|O81971|C71D9_SOYBN Cytochrome P450 71D9 (P450 CP3)	At2g02580
CV01018B1E09.f1	DV455046	Expressed protein [Arabidopsis thaliana] gb|AAM10419.1| At2g46220/T3F17.13 [Arabidopsis thaliana] gb|AAK32869.1| At2g46220/T3F17.13 [Arabidopsis thaliana] gb|AAL16188.1| At2g46220/T3F17.13 [Arabidopsis thaliana] gb|AAK91462.1| At2g46220/T3F17.13 [Arabidopsis thaliana] ref|NP_566066.1| expressed protein [Arabidopsis thaliana]	At2g46220
CV01018B1F01.f1	DV117277	hsr201 protein, hypersensitivity-related - common tobacco emb|CAA64636.1| hsr201 [Nicotiana tabacum]	At5g17540
CV01018B1F04.f1	DV141777	Spurge Specific 4048	Unknown
CV01018B1F09.f1	DV456631	putative protein [Arabidopsis thaliana] ref|NP_566886.2| expressed protein [Arabidopsis thaliana] pir||T12970 hypothetical protein T6H20.190 - Arabidopsis thaliana	At3g46780
CV01018B1F11.f1	DV124784	putative isopenicillin N epimerase [Solanum demissum]	At5g26600
CV01018B1G01.f1	DV152546	putative receptor-like protein kinase [Solanum demissum]	At4g20140
CV01018B2A12.f1	DV115237	Spurge Specific 4458	Unknown
CV01018B2B03.f1	DV157315	Spurge Specific 3090	Unknown
CV01018B2D03.f1	DV128104	aldehyde dehydrogenase family protein [Arabidopsis thaliana]	At4g36250
CV01018B2D05.f1	DV148701	MATE efflux family protein [Arabidopsis thaliana]	At1g51340
CV01018B2G02.f1	DV456929	pectate lyase [Vitis vinifera]	Unknown
CV01018B2G04.f1	DV155961	putative helicase [Arabidopsis thaliana] gb|AAK76494.1| putative helicase [Arabidopsis thaliana] gb|AAD17447.2| putative helicase [Arabidopsis thaliana] gb|AAM15033.1| putative helicase [Arabidopsis thaliana] ref|NP_565299.1| DNA-binding protein, putative [Arabidopsis thaliana]	At2g03270
CV01018B2G05.f1B	DV121558	expressed protein (CW7) [Arabidopsis thaliana] pir||T52433 hypothetical protein CW7 [imported] - Arabidopsis thaliana dbj|BAA87952.1| CW7 [Arabidopsis thaliana] gb|AAO44091.1| At1g59520 [Arabidopsis thaliana]	At1g59520
CV01018B2G05.f1W	DV151916	Spurge Specific 2461	Unknown
CV01018B2G11.f1	DV443673	P0435B05.31 [Oryza sativa (japonica cultivar-group)]	At2g33845
CV01019A1A12.f1	DV125932	Spurge Specific 978	Unknown
CV01019A1B04.f1	DV125819	putative cell division protein FtsZ chloroplast homolog precursor [Arabidopsis thaliana] gb|AAK59497.1| putative cell division protein FtsZ chloroplast homolog precursor [Arabidopsis thaliana] dbj|BAB08597.1| cell division protein FtsZ chloroplast homolog precursor [Arabidopsis thaliana] sp|Q42545|FTSZ_ARATH Cell division protein ftsZ homolog, chloroplast precursor ref|NP_200339.1| cell division …	At5g55280
CV01019A1B05.f1	DV458709	unknown protein [Oryza sativa (japonica cultivar-group)] dbj|BAC79848.1| unknown protein [Oryza sativa (japonica cultivar-group)]	At1g02860
CV01019A1B06.f1	DV125592	OSJNBb0008D07.21 [Oryza sativa (japonica cultivar-group)] dbj|BAC57884.1| OSJNBb0008D07.21 [Oryza sativa (japonica cultivar-group)]	At2g48050
CV01019A1B07.f1	DV444168	cassava specific 597	Unknown
CV01019A1C07.f1	DV144933	unknown protein [Arabidopsis thaliana] gb|AAL87316.1| unknown protein [Arabidopsis thaliana] emb|CAB82951.1| putative protein [Arabidopsis thaliana] ref|NP_191796.1| expressed protein [Arabidopsis thaliana] pir||T48029 hypothetical protein T12C14.70 - Arabidopsis thaliana	At3g62370
CV01019A1C11.f1	DV132131	hypothetical protein [Lotus corniculatus var. japonicus]	At3g15750
CV01019A1C12.f1	DV137591	12-oxophytodienoate reductase 3 [Lycopersicon esculentum]	At2g06050
CV01019A1D01.f1	DV127671	H-protein [Flaveria pringlei] emb|CAA81074.1| H-protein [Flaveria pringlei] emb|CAA81073.1| H-protein [Flaveria cronquistii] pir||S60199 glycine cleavage system protein H precursor (clone HFP20) - Flaveria pringlei pir||S60195 glycine cleavage system protein H precursor (clone HFC1) - Flaveria cronquistii	At2g35370
CV01019A1D05.f1	DV145191	S locus F-box protein d [Prunus dulcis]	At3g49450
CV01019A1D09.f1	DV151915	Ftsh-like protease [Pisum sativum]	At5g53170
CV01019A1D10.f1	DV133511	putative protein kinase [Oryza sativa (japonica cultivar-group)] dbj|BAD07615.1| putative protein kinase [Oryza sativa (japonica cultivar-group)]	At2g17220
CV01019A1D11.f1	DV445415	unnamed protein product [Arabidopsis thaliana] ref|NP_198667.1| rhomboid family protein [Arabidopsis thaliana] gb|AAS99706.1| At5g38510 [Arabidopsis thaliana]	At5g38510
CV01019A1E03.f1	DV443561	68415.m05380 far-red impaired responsive family protein / FAR1 family protein weak similarity to far-red impaired response protein [Arabidopsis thaliana] GI:5764395; contains Pfam profile PF03101: FAR1 family	At2g43280
CV01019A1E08.f1	DV449832	cassava specific 1013	Unknown
CV01019A1F08.f1	DV145682	Similar to SOUL Protein [Arabidopsis thaliana] gb|AAM64525.1| SOUL-like protein [Arabidopsis thaliana] pir||G86306 Similar to SOUL Protein [imported] - Arabidopsis thaliana ref|NP_173153.1| SOUL heme-binding family protein [Arabidopsis thaliana]	At1g17100
CV01019A1F09.f1	DV135127	putative protein [Arabidopsis thaliana] pir||T10669 hypothetical protein F6E21.70 - Arabidopsis thaliana	At4g31150
CV01019A1G03.f1	DV124693	Spurge Specific 856	Unknown
CV01019A1G06.f1	DV127976	Contains similarity to an unknown protein F3F19.23 gi|4850403 from Arabidopsis thaliana BAC F3F19 gb|AC007357 and contains a F-Box PF|00646 domain pir||D86262 F13K23.13 protein - Arabidopsis thaliana	At1g12870
CV01019A1H01.f1	DV454603	P0520B06.18 [Oryza sativa (japonica cultivar-group)] dbj|BAB60909.1| putative ER6 protein [Oryza sativa (japonica cultivar-group)] dbj|BAB92194.1| putative ER6 protein [Oryza sativa (japonica cultivar-group)]	At3g11930
CV01019A1H02.f1	DV157005	At4g19070/F13C5_230 [Arabidopsis thaliana] emb|CAB78909.1| cadmium-induced protein [Arabidopsis thaliana] emb|CAA85363.1| cadmium induced protein [Arabidopsis thaliana] emb|CAA16763.1| cadmium-induced protein [Arabidopsis thaliana] gb|AAL60050.1| AT4g19070/F13C5_230 [Arabidopsis thaliana] pir||S47247 cadmium-induced protein F13C5.230 - Arabidopsis thaliana ref|NP_193642.1| cadmium-responsive prot…	At4g19070
CV01019A1H06.f1	DV136474	At5g20700 [Arabidopsis thaliana] dbj|BAC42009.1| unknown protein [Arabidopsis thaliana] ref|NP_197570.1| senescence-associated protein-related [Arabidopsis thaliana]	At1g74940
CV01019A1H07.f1	DV133264	auxin binding protein [Malus x domestica]	At4g02980
CV01019A2A04.f1	DV150629	glucosyltransferase-like protein [Arabidopsis thaliana] ref|NP_196793.1| UDP-glucoronosyl/UDP-glucosyl transferase family protein [Arabidopsis thaliana] pir||T49903 glucosyltransferase-like protein - Arabidopsis thaliana	At5g12890
CV01019A2A08.f1	DV142201	ferredoxin-dependent glutamate synthase [Glycine max] pir||T06228 glutamate synthase (ferredoxin) (EC 1.4.7.1) - soybean (fragment)	At5g04140
CV01019A2B02.f1	DV113223	Spurge Specific 647	Unknown
CV01019A2B05.f1	DV121316	copper transporter, putative [Arabidopsis thaliana] pir||T12958 copper transport protein homolog T6H20.70 - Arabidopsis thaliana emb|CAB51175.1| copper transporter protein homolog [Arabidopsis thaliana] gb|AAL74262.1| copper transporter COPT2 [Arabidopsis thaliana] gb|AAP88342.1| At3g46900 [Arabidopsis thaliana]	At5g59030
CV01019A2B09.f1	DV146988	unknown [Arabidopsis thaliana]	At5g07950
CV01019A2B10.f1	DV126500	potassium channel tetramerisation domain-containing protein / pentapeptide repeat-containing protein [Arabidopsis thaliana]	At5g55000
CV01019A2C02.f1	DV445649	unknown protein [Oryza sativa (japonica cultivar-group)]	At5g27730
CV01019A2C03.f1	DV132305	benzoyl coenzyme A: benzyl alcohol benzoyl transferase [Nicotiana tabacum]	At5g17540
CV01019A2C07.f1	DV450494	cassava specific 1065	Unknown
CV01019A2C08.f1	DV457472	CONSTANS-like protein 1 [Malus x domestica]	At2g24790
CV01019A2C09.f1	DV154246	protein phosphatase homolog [Gloeobacter violaceus PCC 7421] dbj|BAC88931.1| glr0990 [Gloeobacter violaceus PCC 7421]	Unknown
CV01019A2D07.f1	DV129887	unknown [Arabidopsis thaliana] gb|AAL06982.1| AT5g14910/F2G14_30 [Arabidopsis thaliana] gb|AAK62653.1| AT5g14910/F2G14_30 [Arabidopsis thaliana] ref|NP_568306.1| heavy-metal-associated domain-containing protein [Arabidopsis thaliana]	At5g14910
CV01019A2D12.f1	DV126333	At3g57360 [Arabidopsis thaliana] gb|AAT70440.1| At3g57360 [Arabidopsis thaliana]	At3g02370
CV01019A2E01.f1	DV155723	putative protein [Arabidopsis thaliana] emb|CAB45807.1| putative protein [Arabidopsis thaliana] pir||T10583 hypothetical protein F9F13.60 - Arabidopsis thaliana	At4g20410
CV01019A2F05.f1	DV156350	unknown [Arabidopsis thaliana] gb|AAO50585.1| unknown protein [Arabidopsis thaliana] gb|AAO41980.1| unknown protein [Arabidopsis thaliana] emb|CAB85533.1| putative protein [Arabidopsis thaliana] pir||T48249 hypothetical protein T1E22.40 - Arabidopsis thaliana ref|NP_195848.1| synbindin, putative [Arabidopsis thaliana]	At5g02280
CV01019A2F06.f1	DV143319	Spurge Specific 4207	Unknown
CV01019A2G07.f1	DV443005	CYP71D10p [Glycine max] sp|O48923|C71DA_SOYBN Cytochrome P450 71D10	At2g02580
CV01019A2G09.f1	DV447623	cassava specific 2137	Unknown
CV01019A2G11.f1	DV150999	unknown protein [Arabidopsis thaliana] pir||C84663 hypothetical protein At2g26660 [imported] - Arabidopsis thaliana ref|NP_180234.1| SPX (SYG1/Pho81/XPR1) domain-containing protein [Arabidopsis thaliana]	At2g26660
CV01019A2H02.f1	DV449035	cassava specific 955	Unknown
CV01019A2H09.f1	DV451435	cassava specific 1149	Unknown
CV01019A2H10.f1	DV156230	transcription factor WRKY4 [Petroselinum crispum]	At1g80840
CV01019B1A09.f1	DV132194	formin-binding protein-related-like [Oryza sativa (japonica cultivar-group)]	At1g49590
CV01019B1B03.f1	DV146370	Spurge Specific 1773	Unknown
CV01019B1B04.f1	DV130503	endoribonuclease [Arabidopsis thaliana] ref|NP_850987.1| glycoside hydrolase starch-binding domain-containing protein [Arabidopsis thaliana]	At2g04270
CV01019B1B11.f1	DV132583	At1g29790 [Arabidopsis thaliana] gb|AAM13203.1| unknown protein [Arabidopsis thaliana] ref|NP_174272.2| expressed protein [Arabidopsis thaliana]	At1g29790
CV01019B1C09.f1	DV135959	hypothetical protein FG06747.1 [Gibberella zeae PH-1] ref|XP_386923.1| hypothetical protein FG06747.1 [Gibberella zeae PH-1]	Unknown
CV01019B1C10.f1	DV144130	Spurge Specific 4287	Unknown
CV01019B1D01.f1	DV146339	Spurge Specific 1766	Unknown
CV01019B1D02.f1	DV151557	At1g72510 [Arabidopsis thaliana] gb|AAT47792.1| At1g72510 [Arabidopsis thaliana] gb|AAG52577.1| unknown protein; 9323-8826 [Arabidopsis thaliana] pir||D96749 unknown protein T10D10.2 [imported] - Arabidopsis thaliana ref|NP_974131.1| expressed protein [Arabidopsis thaliana] ref|NP_177395.1| expressed protein [Arabidopsis thaliana]	At1g72510
CV01019B1D11.f1	DV451606	At2g47450/T30B22.25 [Arabidopsis thaliana] gb|AAC62865.2| expressed protein [Arabidopsis thaliana] gb|AAL09772.1| At2g47450/T30B22.25 [Arabidopsis thaliana] gb|AAK91457.1| At2g47450/T30B22.25 [Arabidopsis thaliana] ref|NP_566101.1| chloroplast signal recognition particle component (CAO) [Arabidopsis thaliana]	At2g47450
CV01019B1F09.f1	DV444623	cassava specific 641	Unknown
CV01019B1G07.f1	DV155948	unknown protein [Arabidopsis thaliana] gb|AAO63415.1| At1g31350 [Arabidopsis thaliana] ref|NP_174420.1| F-box family protein [Arabidopsis thaliana]	At1g31350
CV01019B2B01.f2	DV127993	Euphorbia specific101	Unknown
CV01019B2B06.f2	DV126324	At2g36810 [Arabidopsis thaliana] gb|AAO00894.1| Unknown protein [Arabidopsis thaliana]	At2g36810
CV01019B2B07.f2	DV146764	cysteine proteinase precursor [Carica candamarcensis]	At4g23520
CV01019B2B08.f2	DV147069	transducin family protein / WD-40 repeat family protein [Arabidopsis thaliana]	At1g49540
CV01019B2B09.f2	DV135331	tetratricopeptide repeat (TPR)-containing protein [Arabidopsis thaliana]	At1g33400
CV01019B2B12.f2	DV140979	unknown protein [Arabidopsis thaliana]	Unknown
CV01019B2C03.f2	DV133032	ABI3-interacting protein 2 [Arabidopsis thaliana] gb|AAL91218.1| ABI3-interacting protein 2 [Arabidopsis thaliana] ref|NP_197591.1| zinc finger (C3HC4-type RING finger) family protein [Arabidopsis thaliana]	At5g20910
CV01019B2C04.f2	DV131412	unknown [Arabidopsis thaliana] gb|AAO50723.1| unknown protein [Arabidopsis thaliana] gb|AAO41886.1| unknown protein [Arabidopsis thaliana] emb|CAB16799.1| putative protein [Arabidopsis thaliana] emb|CAB80357.1| putative protein [Arabidopsis thaliana] pir||H85435 hypothetical protein AT4g36910 [imported] - Arabidopsis thaliana ref|NP_195409.1| CBS domain-containing protein [Arabidopsis thaliana]	At4g36910
CV01019B2D04.f2	DV135036	protein F22C12.12 [imported] - Arabidopsis thaliana gb|AAF24564.1| F22C12.12 [Arabidopsis thaliana]	At1g64110
CV01019B2E01.f2	DV123867	putative protein [Arabidopsis thaliana] pir||T48313 hypothetical protein F9G14.230 - Arabidopsis thaliana ref|NP_568109.1| F-box family protein [Arabidopsis thaliana]	At5g53840
CV01019B2F02.f2	DV136960	putative protein [Arabidopsis thaliana]	At4g31980
CV01019B2F09.f2	DV133970	ankyrin repeat family protein / regulator of chromosome condensation (RCC1) family protein [Arabidopsis thaliana]	At3g03790
CV01019B2G03.f2	DV129445	Spurge Specific 1325	Unknown
CV01019B2G05.f2	DV135019	squamosa promoter binding protein-like 1 [Arabidopsis thaliana] pir||T52602 squamosa promoter binding protein 1 [imported] - Arabidopsis thaliana	At2g47070
CV01020A1A03.f1	DV138762	hypothetical protein FG06497.1 [Gibberella zeae PH-1] ref|XP_386673.1| hypothetical protein FG06497.1 [Gibberella zeae PH-1]	Unknown
CV01020A1A07.f1	DV139878	Spurge Specific 3840	Unknown
CV01020A1B07.f1	DV155065	syntaxin [Arabidopsis thaliana] dbj|BAA97220.1| syntaxin related protein AtVam3p [Arabidopsis thaliana] gb|AAM91496.1| AT4g17730/dl4901w [Arabidopsis thaliana] gb|AAL57708.1| AT4g17730/dl4901w [Arabidopsis thaliana] gb|AAK60288.1| AT4g17730/dl4901w [Arabidopsis thaliana] gb|AAC49823.1| syntaxin related protein AtVam3p [Arabidopsis thaliana] ref|NP_568671.1| syntaxin 22 (SYP22) (VAM3) [Arabidopsis…	At2g23770
CV01020A1B08.f1	DV156629	glutamine amidotransferase/cyclase [Arabidopsis thaliana]	At4g26900
CV01020A1C03.f1	DV443574	putative seryl-tRNA synthetase [Arabidopsis thaliana] gb|AAM14065.1| putative seryl-tRNA synthetase [Arabidopsis thaliana] ref|NP_849647.1| seryl-tRNA synthetase, putative / serine--tRNA ligase, putative [Arabidopsis thaliana]	At1g11870
CV01020A1C08.f1	DV157030	unknown [Arabidopsis thaliana] gb|AAM48042.1| putative protein [Arabidopsis thaliana] emb|CAB79317.1| putative protein [Arabidopsis thaliana] emb|CAA23028.1| putative protein [Arabidopsis thaliana] gb|AAL62429.1| putative protein [Arabidopsis thaliana] pir||T05594 hypothetical protein F9D16.90 - Arabidopsis thaliana ref|NP_194093.1| 50S ribosomal protein-related [Arabidopsis thaliana]	At4g23620
CV01020A1C10.f1	DV142542	TPA: putative auxin efflux carrier protein [Lotus corniculatus var. japonicus]	At5g15100
CV01020A1D01.f1	DV155572	Spurge Specific 2881	Unknown
CV01020A1E01.f1BS	DV140505	ribosomal protein YL16 [Mesembryanthemum crystallinum] pir||S28586 ribosomal protein ML16, cytosolic - common ice plant sp|P34091|RL6_MESCR 60S ribosomal protein L6 (YL16-like)	At1g74060
CV01020A1E01.f1W	DV130097	lectin-like protein kinase [Populus nigra]	At5g06740
CV01020A1E02.f1	DV153697	unknown protein [Arabidopsis thaliana]	At4g01220
CV01020A1E03.f1	DV449224	At5g56260 [Arabidopsis thaliana] gb|AAR24670.1| At5g56260 [Arabidopsis thaliana] dbj|BAB09117.1| S-adenosylmethionine:2-demethylmenaquinone methyltransferase-like [Arabidopsis thaliana] ref|NP_200437.1| dimethylmenaquinone methyltransferase family protein [Arabidopsis thaliana] sp|Q9FH13|RRA3_ARATH Putative regulator of ribonuclease-like protein 3	At5g56260
CV01020A1E04.f1	DV155677	methionyl-tRNA synthetase (AtcpMetRS) [Arabidopsis thaliana] ref|NP_191100.1| methionyl-tRNA synthetase / methionine--tRNA ligase / MetRS (cpMetRS) [Arabidopsis thaliana] pir||T47679 methionine-tRNA ligase (EC 6.1.1.10) - Arabidopsis thaliana	At3g55400
CV01020A1F03.f1	DV153048	At1g18300 [Arabidopsis thaliana] gb|AAF78378.1| T10O22.27 [Arabidopsis thaliana] gb|AAF25994.1| F15H18.18 [Arabidopsis thaliana] ref|NP_173266.1| MutT/nudix family protein [Arabidopsis thaliana]	At1g18300
CV01020A1F11.f1	DV136860	pentapeptide repeat family protein [Arabidopsis thaliana] sp|O22160|TL15_ARATH Thylakoid lumenal 15 kDa protein, chloroplast precursor (p15) ref|NP_566030.1| thylakoid lumenal 15 kDa protein, chloroplast [Arabidopsis thaliana]	At2g44920
CV01020A1F12.f1	DV122245	Eukaryotic initiation factor 4A-8 (eIF4A-8) (eIF-4A-8) pir||S60244 translation initiation factor eIF-4A.8, anther-specific - common tobacco emb|CAA55639.1| translation initiation factor (eIF-4A) [Nicotiana tabacum] emb|CAA55640.1| translation initiation factor (eIF-4A) [Nicotiana tabacum]	At3g13920
CV01020A1G01.f1	DV445752	CYP71D10p [Glycine max] sp|O48923|C71DA_SOYBN Cytochrome P450 71D10	At3g26330
CV01020A1G12.f1	DV123707	Spurge Specific 769	Unknown
CV01020A1H07.f1	DV144386	putative protein [Arabidopsis thaliana] ref|NP_196745.1| expressed protein [Arabidopsis thaliana] pir||T48543 hypothetical protein F14F18.10 - Arabidopsis thaliana	At5g11840
CV01020A1H10.f1	DV142759	Spurge Specific 4145	Unknown
CV01020A1H12.f1	DV129674	At3g53110 [Arabidopsis thaliana] emb|CAB64214.1| RNA helicase-like protein [Arabidopsis thaliana] gb|AAO00804.1| RNA helicase -like protein [Arabidopsis thaliana] ref|NP_190879.1| DEAD/DEAH box helicase, putative [Arabidopsis thaliana] pir||T46157 RNA helicase-like protein - Arabidopsis thaliana	At3g53110
CV01020A2A01.f1	DV129576	Spurge Specific 1336	Unknown
CV01020A2A06.f1	DV122040	pfkB-type carbohydrate kinase family protein [Arabidopsis thaliana] gb|AAL38271.1| unknown protein [Arabidopsis thaliana] gb|AAM91140.1| unknown protein [Arabidopsis thaliana]	At4g28706
CV01020A2A09.f1	DV441823	cassava specific 357	Unknown
CV01020A2B01.f1	DV455947	NF-X1 type zinc finger family protein [Arabidopsis thaliana] gb|AAD32867.1| F14N23.5 [Arabidopsis thaliana] pir||D86236 protein F14N23.5 [imported] - Arabidopsis thaliana	At1g10170
CV01020A2C01.f1	DV149978		Unknown
CV01020A2C03.f1	DV112465	Spurge Specific 4283	Unknown
CV01020A2C04.f1	DV146928	ENSANGP00000011990 [Anopheles gambiae str. PEST]	At1g50730
CV01020A2C10.f1	DV129546	putative cell division control protein [Arabidopsis thaliana] sp|Q9SS94|C48C_ARATH Cell division control protein 48 homolog C (AtCDC48c) ref|NP_186810.2| AAA-type ATPase family protein [Arabidopsis thaliana]	At3g01610
CV01020A2C11.f1	DV140252	hypothetical protein At2g17150 [imported] - Arabidopsis thaliana	At2g17150
CV01020A2D10.f1	DV147968	At5g30145 [Arabidopsis thaliana] dbj|BAC42994.1| putative bcnt [Arabidopsis thaliana] ref|NP_850901.1| expressed protein [Arabidopsis thaliana]	At5g30490
CV01020A2D12.f1	DV140035	putative zinc finger protein [Solanum demissum]	At2g02960
CV01020A2E01.f1	DV143628	Spurge Specific 4243	Unknown
CV01020A2E02.f1	DV114765	Spurge Specific 3704	Unknown
CV01020A2E05.f1	DV112909	Spurge Specific 276	Unknown
CV01020A2E07.f1	DV113278	Spurge Specific 718	Unknown
CV01020A2E08.f1B	DV147315	putative polyprotein [Oryza sativa (japonica cultivar-group)] ref|NP_921503.1| putative polyprotein [Oryza sativa (japonica cultivar-group)]	At1g60690
CV01020A2E08.f1W	DV114650	expressed protein [Arabidopsis thaliana] gb|AAK62623.1| AT3g52150/F4F15_260 [Arabidopsis thaliana] gb|AAN38695.1| At3g52150/F4F15_260 [Arabidopsis thaliana]	At3g52155
CV01020A2F02.f1	DV143029	putative protein [Arabidopsis thaliana] emb|CAA23002.1| putative protein [Arabidopsis thaliana] ref|NP_194192.1| expressed protein [Arabidopsis thaliana] pir||T05573 hypothetical protein F22K18.190 - Arabidopsis thaliana	At4g24610
CV01020A2G04.f1	DV152054	hypothetical protein ( hypothetical protein 1A9.20 [imported] - Neurospora crassa emb|CAB88499.1| (AL353817) conserved hypothetical protein [Neurospora crassa] ) emb|CAB88499.1| conserved hypothetical protein [Neurospora crassa] pir||T48698 hypothetical protein 1A9.20 [imported] - Neurospora crassa gb|EAA32417.1| hypothetical protein ( hypothetical protein 1A9.20 [imported] - Neurospora crassa em…	Unknown
CV01020A2G07.f1	DV123542	unknown protein [Arabidopsis thaliana] ref|NP_849422.1| expressed protein [Arabidopsis thaliana] ref|NP_849423.1| expressed protein [Arabidopsis thaliana] ref|NP_567672.1| expressed protein [Arabidopsis thaliana]	At4g22890
CV01020A2G08.f1	DV119895	ubiquitin extension protein [Solanum tuberosum]	At2g47110
CV01020A2H03.f1	DV138130	NBS/LRR resistance protein-like protein [Theobroma cacao]	At1g12280
CV01020A2H06.f1	DV457750	flavonol synthase [Petunia x hybrida] sp|Q07512|FLS_PETHY Flavonol synthase/flavanone 3-hydroxylase (FLS)	At5g08640
CV01020B1A02.f1	DV442100	cassava specific 83	Unknown
CV01020B1A04.f1	DV155764	Anx1 [Gossypium hirsutum]	At5g65020
CV01020B1A08.f1	DV117389	cystatin [Malus x domestica]	At2g31980
CV01020B1A09.f1	DV442881	cassava specific 465	Unknown
CV01020B1A12.f1	DV137173	Spurge Specific 3529	Unknown
CV01020B1B02.f1	DV132626	long-chain acyl-CoA synthetase [Arabidopsis thaliana]	At3g05970
CV01020B1B08.f1	DV448814	cassava specific 940	Unknown
CV01020B1C02.f1	DV133873	Spurge Specific 4518	Unknown
CV01020B1C12.f1	DV150360	68416.m06188 UDP-glucoronosyl/UDP-glucosyl transferase family protein glucuronosyl transferase homolog, Lycopersicon esculentum, PIR:S39507 ;contains Pfam profile: PF00201 UDP-glucoronosyl and UDP-glucosyl transferase	At3g55700
CV01020B1D12.f1	DV124679	unknown protein [Arabidopsis thaliana]	At1g74780
CV01020B1E12.f1	DV446170	68414.m02427 AT hook motif-containing protein contains Pfam profile: PF00730 HhH-GPD superfamily base excision DNA repair protein; contains Pfam PF02178: AT hook motif; contains Pfam PF00400: WD domain, G-beta repeat (5 copies); contains Prosite PS00354: HMG-I and HMG-Y DNA-binding domain (A+T-hook)	At1g19485
CV01020B1F05.f1	DV141108	putative protein [Arabidopsis thaliana] ref|NP_195962.1| dentin sialophosphoprotein-related [Arabidopsis thaliana] pir||T48365 hypothetical protein F12E4.170 - Arabidopsis thaliana	At5g03420
CV01020B1F07.f1	DV446904	expressed protein [Arabidopsis thaliana]	At2g16990
CV01020B1G02.f1	DV122330	Spurge Specific 561	Unknown
CV01020B1G05.f1	DV133585	Spurge Specific 3125	Unknown
CV01020B1G07.f1	DV130565	RNA Binding Protein 45 [Nicotiana plumbaginifolia]	At1g11650
CV01020B1H11.f1	DV137239	hypothetical protein [Oryza sativa (japonica cultivar-group)] gb|AAT58873.1| hypothetical protein [Oryza sativa (japonica cultivar-group)]	AtMg01250
CV01020B1H12.f1	DV112273	Spurge Specific 847	Unknown
CV01020B2A01.f1	DV121984	Spurge Specific 506	Unknown
CV01020B2B05.f1	DV452126	plastidic ATP/ADP-transporter [Solanum tuberosum] pir||T07420 ATP/ADP-transporter, chloroplast - potato sp|O24381|TLC1_SOLTU PLASTIDIC ATP/ADP-TRANSPORTER	At1g80300
CV01020B2B11.f1	DV440947	cassava specific 1798	Unknown
CV01020B2C08.f1	DV150537	predicted protein [Aspergillus nidulans FGSC A4] ref|XP_406929.1| predicted protein [Aspergillus nidulans FGSC A4]	Unknown
CV01020B2C09.f1	DV144871	putative protein [Arabidopsis thaliana] ref|NP_196692.1| pentatricopeptide (PPR) repeat-containing protein [Arabidopsis thaliana]	At5g11310
CV01020B2C11.f1	DV152076	predicted protein [Gibberella zeae PH-1] ref|XP_385529.1| predicted protein [Gibberella zeae PH-1]	Unknown
CV01020B2D04.f1	DV135533	protein kinase like [Arabidopsis thaliana] pir||T49009 protein kinase like - Arabidopsis thaliana	At3g59410
CV01020B2D07.f1	DV145376	unknown [Arabidopsis thaliana] gb|AAM91713.1| unknown protein [Arabidopsis thaliana] gb|AAL07132.1| unknown protein [Arabidopsis thaliana] dbj|BAB03147.1| mouse and human tumor susceptibility gene-like protein [Arabidopsis thaliana] gb|AAG51025.1| unknown protein; 81998-83194 [Arabidopsis thaliana] ref|NP_566423.1| tumour susceptibility gene 101 (TSG101) family protein [Arabidopsis thaliana]	At3g12400
CV01020B2D08.f1	DV440884	putative thiamin biosynthesis protein [Arabidopsis thaliana] gb|AAM12988.1| putative thiamin biosynthesis protein [Arabidopsis thaliana] gb|AAC35232.1| putative thiamin biosynthesis protein [Arabidopsis thaliana] ref|NP_180524.1| thiamine biosynthesis family protein / thiC family protein [Arabidopsis thaliana] ref|NP_850135.1| thiamine biosynthesis family protein / thiC family protein [Arabidopsi…	At2g29630
CV01020B2E01.f1	DV148814	hypothetical protein [Arabidopsis thaliana] emb|CAB10409.1| hypothetical protein [Arabidopsis thaliana] pir||G71429 hypothetical protein - Arabidopsis thaliana ref|NP_193365.1| expressed protein [Arabidopsis thaliana]	At4g16320
CV01020B2E09.f1	DV130924	At2g23390/F26B6.4 [Arabidopsis thaliana] gb|AAC23754.1| hypothetical protein [Arabidopsis thaliana] gb|AAN72279.1| At2g23390/F26B6.4 [Arabidopsis thaliana] pir||T01128 hypothetical protein At2g23390 [imported] - Arabidopsis thaliana ref|NP_179920.1| expressed protein [Arabidopsis thaliana]	At2g23390
CV01020B2F03.f1	DV122433	Spurge Specific 654	Unknown
CV01020B2F08.f1	DV450967	unknown [Arabidopsis thaliana] gb|AAM20679.1| unknown protein [Arabidopsis thaliana] gb|AAN72206.1| unknown protein [Arabidopsis thaliana] ref|NP_566672.1| RNA recognition motif (RRM)-containing protein [Arabidopsis thaliana]	At3g20930
CV01020B2F09.f1	DV139001	putative protein [Arabidopsis thaliana] emb|CAB45788.1| putative protein [Arabidopsis thaliana] pir||T10545 hypothetical protein T12G13.20 - Arabidopsis thaliana	At4g08180
CV01020B2F10.f1	DV114093	expressed protein [Arabidopsis thaliana] gb|AAG50697.1| hypothetical protein [Arabidopsis thaliana] dbj|BAC43031.1| unknown protein [Arabidopsis thaliana]	At1g58120
CV01020B2G01.f1	DV114914	leucine-rich repeat transmembrane protein kinase, putative [Arabidopsis thaliana] pir||B86479 hypothetical protein F14D7.1 - Arabidopsis thaliana gb|AAF79881.1| Contains similarity to receptor protein kinase-like protein from Arabidopsis thaliana gb|AL161513. It contains a eukaryotic protein kinase domain PF|00069. EST gb|AI997574 comes from this gene	At1g35710
CV01020B2G02.f1	DV135002	Spurge Specific 3286	Unknown
CV01020B2G11.f1	DV143717	unknown [Arabidopsis thaliana]	At1g21070
CV01020B2G12.f1	DV150796	Spurge Specific 2331	Unknown
CV01020B2H01.f1	DV139151	unknown protein [Arabidopsis thaliana] gb|AAM20655.1| unknown protein [Arabidopsis thaliana] ref|NP_850072.1| haloacid dehalogenase-like hydrolase family protein [Arabidopsis thaliana]	At2g25870
CV01020B2H03.f1	DV145473	hypothetical protein [Arabidopsis thaliana] emb|CAE55211.1| Rad9 protein [Arabidopsis thaliana]	At3g05480
CV01020B2H05.f1	DV118224	expressed protein [Arabidopsis thaliana] pir||T10694 hypothetical protein T16I18.80 - Arabidopsis thaliana emb|CAB80004.1| putative protein [Arabidopsis thaliana] gb|AAR24696.1| At4g32870 [Arabidopsis thaliana] gb|AAR24736.1| At4g32870 [Arabidopsis thaliana]	At2g25770
CV01021A1A06.f1	DV138193	fiber protein Fb14 [Gossypium barbadense]	At2g47690
CV01021A1A09.f1	DV141909	BNLGHi233 [Gossypium hirsutum]	At3g13540
CV01021A1A10.f1	DV441860	cassava specific 365	Unknown
CV01021A1A11.f1	DV146064	At4g21540 [Arabidopsis thaliana]	At4g21540
CV01021A1A12.f1	DV442217	cassava specific 396	Unknown
CV01021A1B07.f1	DV129684	putative class I chitinase [Arabidopsis thaliana] gb|AAK59442.1| putative class I chitinase [Arabidopsis thaliana] gb|AAM44973.1| putative class I chitinase [Arabidopsis thaliana] gb|AAL37737.1| chitinase-like protein 1 [Arabidopsis thaliana] gb|AAL37736.1| chitinase-like protein 1 [Arabidopsis thaliana] gb|AAF29391.1| Contains similarity to a basic endochitinase from Arabidopis thaliana gb|AB023…	At1g05850
CV01021A1B11.f1	DV448891	calponin homolog [Schistosoma mansoni]	Unknown
CV01021A1C01.f1	DV135607	putative Lipid-A-disaccharide synthase [Oryza sativa (japonica cultivar-group)]	Unknown
CV01021A1C06.f1	DV147875	Spurge Specific 1956	Unknown
CV01021A1C08.f1	DV151651	Spurge Specific 2421	Unknown
CV01021A1C10.f1	DV454526	unknown protein [Arabidopsis thaliana] gb|AAO41915.1| unknown protein [Arabidopsis thaliana] gb|AAC28990.1| unknown protein [Arabidopsis thaliana] ref|NP_181450.1| expressed protein [Arabidopsis thaliana] pir||T02585 hypothetical protein At2g39170 [imported] - Arabidopsis thaliana	At2g39170
CV01021A1D11.f1	DV143490	leucine-rich repeat family protein [Arabidopsis thaliana]	At4g36180
CV01021A1D12.f1	DV132525	unknown protein [Oryza sativa (japonica cultivar-group)]	Unknown
CV01021A1E01.f1	DV141951	Spurge Specific 4061	Unknown
CV01021A1E02.f1	DV121994	putative elicitor-responsive gene [Arabidopsis thaliana]	At1g63220
CV01021A1E03.f1	DV125861	Pex2/Pex12 N-terminal domain-containing protein [Arabidopsis thaliana]	At3g04460
CV01021A1E10.f1	DV126354	Ethylene-overproduction protein 1 gb|AAT01656.1| ethylene overproducer 1 [Arabidopsis thaliana]	At3g51770
CV01021A1F09.f1B	DV154498	putative leucine-rich repeat protein [Oryza sativa (japonica cultivar-group)]	At2g30100
CV01021A1F09.f1W	DV142263	unknown [Arabidopsis thaliana]	At1g34000
CV01021A1G01.f1	DV113077	Euphorbia specific64	Unknown
CV01021A1G03.f1	DV152201	unknown protein [Arabidopsis thaliana] gb|AAL85998.1| unknown protein [Arabidopsis thaliana] gb|AAM65711.1| unknown [Arabidopsis thaliana] dbj|BAB10155.1| unnamed protein product [Arabidopsis thaliana] ref|NP_198681.1| proteasome maturation factor UMP1 family protein [Arabidopsis thaliana]	At5g38650
CV01021A1G04.f1	DV148349	putative retroelement pol polyprotein [Arabidopsis thaliana] pir||B84534 probable retroelement pol polyprotein [imported] - Arabidopsis thaliana	Unknown
CV01021A1G06.f1	DV130020	Spurge Specific 1387	Unknown
CV01021A1G11.f1	DV129334	putative CDP-diacylglycerol--glycerol-3-phosphate 3-phosphatidyltransferase [Arabidopsis thaliana] pir||T02573 CDP-diacylglycerol-glycerol-3-phosphate 3-phosphatidyltransferase homolog At2g39290 - Arabidopsis thaliana ref|NP_181461.1| phosphatidylglycerolphosphate synthase (PGS1) [Arabidopsis thaliana] dbj|BAB68508.1| phophoglycerolphosphate synthase [Arabidopsis thaliana] dbj|BAB39133.1| phospha…	At2g39290
CV01021A1H01.f1	DV128848	RNA-dependent RNA polymerase family protein [Arabidopsis thaliana]	At2g19930
CV01021A1H03.f1	DV122216	Spurge Specific 547	Unknown
CV01021A1H04.f1	DV120494	glycerophosphoryl diester phosphodiesterase family protein [Arabidopsis thaliana] sp|Q9FJ62|GLQ1_ARATH Probable glycerophosphoryl diester phosphodiesterase 1 precursor dbj|BAB08565.1| unnamed protein product [Arabidopsis thaliana]	At5g55480
CV01021A1H06.f1	DV133638	acyl CoA reductase-like protein [Arabidopsis thaliana] ref|NP_190041.1| acyl CoA reductase, putative [Arabidopsis thaliana] pir||T48935 acyl CoA reductase-like protein - Arabidopsis thaliana	At3g44550
CV01021A1H07.f1	DV137016	Spurge Specific 3510	Unknown
CV01021A1H08.f1	DV117974	Spurge Specific 171	Unknown
CV01021A2A01.f1	DV120104	ribosomal protein S28 [Prunus persica] emb|CAA10102.1| ribosomal protein S28 [Prunus persica] emb|CAA10103.1| ribosomal protein S28 [Prunus persica]	At5g64140
CV01021A2A10.f1	DV154771	hydroxyacylglutathione hydrolase, mitochondrial / glyoxalase II (GLX2-1) [Arabidopsis thaliana]	At1g06130
CV01021A2A12.f1	DV137823	putative delta 9 desaturase [Arabidopsis thaliana] dbj|BAB02316.1| delta 9 desaturase-like protein [Arabidopsis thaliana] ref|NP_566529.1| fatty acid desaturase family protein [Arabidopsis thaliana] dbj|BAD23903.1| monogalactosyldiacylglycerol-specific palmitic acid desaturase [Arabidopsis thaliana] gb|AAW51920.1| palmitoyl-monogalactosyldiacylglycerol delta7-desaturase [Arabidopsis thaliana]	At3g15850
CV01021A2B01.f1	DV145356	heat shock factor RHSF10 [Oryza sativa (japonica cultivar-group)] ref|XP_475737.1| heat shock transcription factor [Oryza sativa (japonica cultivar-group)] gb|AAS72351.1| heat shock transcription factor [Oryza sativa (japonica cultivar-group)] dbj|BAB71738.1| heat stress transcription factor Spl7 [Oryza sativa (japonica cultivar-group)] dbj|BAB71737.1| heat stress transcription factor Spl7 [Oryza…	At4g17750
CV01021A2B04.f1	DV133991	ENSANGP00000021524 [Anopheles gambiae str. PEST] ref|XP_308175.2| ENSANGP00000021524 [Anopheles gambiae str. PEST]	Unknown
CV01021A2C03.f1	DV137913	At1g03470 [Arabidopsis thaliana] gb|AAU05457.1| At1g03470 [Arabidopsis thaliana] ref|NP_171846.2| kinase interacting family protein [Arabidopsis thaliana]	At1g03470
CV01021A2C04.f1	DV140259	putative auxin response factor 23 [Arabidopsis thaliana]	At3g18990
CV01021A2C08.f1	DV132539	pseudouridine synthase family protein [Arabidopsis thaliana]	At1g76050
CV01021A2C10.f1	DV147455	Spurge Specific 1909	Unknown
CV01021A2D02.f1	DV441824	cassava specific 358	Unknown
CV01021A2D08.f1	DV138490	At2g40095 [Arabidopsis thaliana] dbj|BAC41948.1| unknown protein [Arabidopsis thaliana] ref|NP_850325.1| expressed protein [Arabidopsis thaliana]	At2g40095
CV01021A2E02.f1	DV120515	Spurge Specific 610	Unknown
CV01021A2E11.f1	DV146421	non-phototropic hypocotyl 3 [Arabidopsis thaliana]	At5g64330
CV01021A2E12.f1	DV454498	cassava specific 1390	Unknown
CV01021A2G03.f1	DV137003	hypothetical protein [Plasmodium yoelii yoelii]	At1g13220
CV01021A2G12.f1	DV148591	unknown protein [Arabidopsis thaliana] gb|AAL36278.1| unknown protein [Arabidopsis thaliana] dbj|BAB02490.1| polygalacturonase inhibitor-like protein [Arabidopsis thaliana] ref|NP_188718.1| leucine-rich repeat family protein [Arabidopsis thaliana]	At3g20820
CV01021A2H04.f1	DV138658	Spurge Specific 3703	Unknown
CV01021A2H05.f1	DV116791	alternative oxidase [Cucumis sativus]	At3g22370
CV01021A2H12.f1	DV139024	unknown protein [Arabidopsis thaliana] gb|AAC02770.1| expressed protein [Arabidopsis thaliana] pir||H84845 hypothetical protein At2g41770 [imported] - Arabidopsis thaliana ref|NP_565960.1| expressed protein [Arabidopsis thaliana]	At2g41770
CV01021B1A01.f1	DV141735	ADP-ribosylation factor-like protein [Arabidopsis thaliana] gb|AAM47962.1| ADP-ribosylation factor-like protein [Arabidopsis thaliana] ref|NP_568553.1| ADP-ribosylation factor, putative [Arabidopsis thaliana] gb|AAL32736.1| ADP-ribosylation factor-like protein [Arabidopsis thaliana]	At5g37680
CV01021B1A08.f1	DV131109	Spurge Specific 1468	Unknown
CV01021B1A11.f1	DV151322	putative oxidoreductase; 33116-34434 [Arabidopsis thaliana] ref|NP_175689.1| oxidoreductase, 2OG-Fe(II) oxygenase family protein [Arabidopsis thaliana] pir||B96569 probable oxidoreductase, 33116-34434 [imported] - Arabidopsis thaliana	At1g80320
CV01021B1B03.f1	DV141036	putative phosphatidylinositol 3-kinase-related protein kinase [Oryza sativa (japonica cultivar-group)] gb|AAP44699.1| putative phosphatidylinositol 3-kinase-related protein kinase [Oryza sativa (japonica cultivar-group)] ref|XP_469649.1| putative phosphatidylinositol 3-kinase-related protein kinase [Oryza sativa (japonica cultivar-group)]	Unknown
CV01021B1B05.f1	DV148004	Spurge Specific 1970	Unknown
CV01021B1B11.f1	DV121721	expressed protein [Arabidopsis thaliana] dbj|BAA98150.1| unnamed protein product [Arabidopsis thaliana] gb|AAL77652.1| AT5g49830/K21G20_4 [Arabidopsis thaliana] gb|AAM16257.1| AT5g49830/K21G20_4 [Arabidopsis thaliana]	At5g49830
CV01021B1B12.f1	DV143521	OSJNBa0022H21.7 [Oryza sativa (japonica cultivar-group)] emb|CAE05487.2| OSJNBa0022H21.7 [Oryza sativa (japonica cultivar-group)]	At5g60900
CV01021B1C01.f1	DV129360	PttA [Petunia x hybrida]	Unknown
CV01021B1D01.f1	DV119408	Euphorbia specific42	Unknown
CV01021B1D02.f1	DV448070	At3g28670 [Arabidopsis thaliana] gb|AAM13133.1| unknown protein [Arabidopsis thaliana] gb|AAL11552.1| AT3g28670/MZN14_13 [Arabidopsis thaliana] ref|NP_566839.1| expressed protein [Arabidopsis thaliana]	At3g28670
CV01021B1D04.f1	DV140249	unknown protein [Arabidopsis thaliana] gb|AAM20655.1| unknown protein [Arabidopsis thaliana] ref|NP_850072.1| haloacid dehalogenase-like hydrolase family protein [Arabidopsis thaliana]	At2g25870
CV01021B1E04.f1	DV156334	UDP-glucose: flavonoid 7-O-glucosyltransferase [Scutellaria baicalensis]	At4g34138
CV01021B1E06.f1B	DV114084	ADP-glucose pyrophosphorylase family protein [Arabidopsis thaliana] ref|NP_849886.1| ADP-glucose pyrophosphorylase family protein [Arabidopsis thaliana] pir||G96778 hypothetical protein F9E10.24 [imported] - Arabidopsis thaliana gb|AAG51908.1| putative GDP-mannose pyrophosphorylase; 64911-67597 [Arabidopsis thaliana] gb|AAK50104.1| At1g74910/F9E10_24 [Arabidopsis thaliana] gb|AAM70562.1| At1g7491…	At1g74910
CV01021B1E06.f1W	DV449311	unknown [Schistosoma japonicum]	Unknown
CV01021B1E11.f1	DV150968	putative protein kinase [Arabidopsis thaliana] pir||E84587 probable protein kinase [imported] - Arabidopsis thaliana	At2g20300
CV01021B1G06.f1	DV137437	pectin methylesterase [Vitis riparia]	At5g19730
CV01021B1H07.f1	DV137122	actin [Vannella ebro]	At3g12110
CV01021B1H10.f1	DV145923	68415.m04306 exostosin family protein contains Pfam profile: PF03016 Exostosin family	At2g35100
CV01021B2A07.f1	DV150055	leucine-rich repeat transmembrane protein kinase, putative [Arabidopsis thaliana]	At3g02130
CV01021B2A09.f1	DV130731	At5g55640 [Arabidopsis thaliana] dbj|BAB09231.1| unnamed protein product [Arabidopsis thaliana] gb|AAK48983.1| Unknown protein [Arabidopsis thaliana] ref|NP_568828.1| expressed protein [Arabidopsis thaliana]	At5g55640
CV01021B2A12.f1	DV141517	hypothetical protein [Arabidopsis thaliana] gb|AAF01558.1| hypothetical protein [Arabidopsis thaliana] gb|AAM20172.1| unknown protein [Arabidopsis thaliana] gb|AAL38853.1| unknown protein [Arabidopsis thaliana] ref|NP_186824.1| ankyrin repeat family protein [Arabidopsis thaliana]	At3g01750
CV01021B2B07.f1	DV453767	cassava specific 1337	Unknown
CV01021B2B08.f1	DV445892	unknown protein [Arabidopsis thaliana] gb|AAL07079.1| unknown protein [Arabidopsis thaliana]	At2g25830
CV01021B2C01.f1	DV157396	MAP kinase phosphatase [Arabidopsis thaliana]	At3g55270
CV01021B2C03.f1	DV142367	putative protein [Arabidopsis thaliana] ref|NP_196021.1| expressed protein [Arabidopsis thaliana] pir||T48428 hypothetical protein F8F6.220 - Arabidopsis thaliana	At5g04010
CV01021B2D01.f1	DV127335	putative peroxisomal Ca-dependent solute carrier [Oryza sativa (japonica cultivar-group)] gb|AAT47068.1| putative peroxisomal Ca-dependent solute carrier [Oryza sativa (japonica cultivar-group)]	At4g01100
CV01021B2D02.f1	DV453148	alpha-mannosidase [Arabidopsis thaliana] gb|AAM20555.1| alpha-mannosidase [Arabidopsis thaliana] ref|NP_196902.2| glycosyl hydrolase family 38 protein [Arabidopsis thaliana]	At5g13980
CV01021B2D07.f1	DV119979	glycine-rich RNA-binding protein - garden pea gb|AAB71417.1| glycine-rich RNA-binding protein PsGRBP [Pisum sativum]	At4g13850
CV01021B2D08.f1	DV456727	cassava specific 1511	Unknown
CV01021B2D12.f1	DV141617	putative CCR4-associated factor [Arabidopsis thaliana] dbj|BAB08323.1| CCR4-associated factor-like protein [Arabidopsis thaliana] ref|NP_197617.1| CCR4-NOT transcription complex protein, putative [Arabidopsis thaliana] gb|AAN71961.1| putative CCR4-associated factor [Arabidopsis thaliana]	At5g22250
CV01021B2E01.f1	DV130511	unknown protein [Arabidopsis thaliana]	At3g10985
CV01021B2E12.f1	DV122980	putative protein kinase [Arabidopsis thaliana] gb|AAO63400.1| At3g26700 [Arabidopsis thaliana]	At3g26700
CV01021B2F02.f1	DV454112	beta-mannosidase enzyme [Lycopersicon esculentum] gb|AAL37719.1| beta-mannosidase [Lycopersicon esculentum]	At3g18070
CV01021B2F10.f1	DV149744	Cf-2.2 [Lycopersicon pimpinellifolium]	At1g58190
CV01021B2F11.f1B	DV134636	F16A14.2 [Arabidopsis thaliana] ref|NP_172834.1| XH/XS domain-containing protein / XS zinc finger domain-containing protein [Arabidopsis thaliana] pir||D86271 protein F16A14.2 [imported] - Arabidopsis thaliana	At1g13790
CV01021B2F11.f1W	DV135721	68416.m00962 F-box family protein contains F-box domain Pfam:PF00646	At3g07870
CV01021B2G12.f1	DV456909	unnamed protein product [Arabidopsis thaliana]	At4g26190
CV01021B2H06.f1	DV451427	translocase I [Arabidopsis thaliana]	At4g18270
CV01021B2H07.f1	DV135003	MAP kinase-like protein [Gossypium hirsutum]	At5g55560
CV01022A1A04.f1	DV451443	cassava specific 62	Unknown
CV01022A1A05.f1	DV132118	retroelement pol polyprotein [Arabidopsis thaliana] gb|AAG51046.1| gypsy/Ty-3 retroelement polyprotein; 69905-74404 [Arabidopsis thaliana]	Unknown
CV01022A1A06.f1	DV129714	MCT-1 protein-like [Oryza sativa (japonica cultivar-group)] dbj|BAB92785.1| MCT-1 protein-like [Oryza sativa (japonica cultivar-group)] dbj|BAB90331.1| MCT-1 protein-like [Oryza sativa (japonica cultivar-group)]	At1g09150
CV01022A1A07.f1	DV456177	hypothetical protein [Neurospora crassa] gb|EAA31369.1| hypothetical protein [Neurospora crassa]	At4g36020
CV01022A1A08.f1	DV123602	PREDICTED P0034A04.129 gene product [Oryza sativa (japonica cultivar-group)] ref|NP_910462.1| putative AMP deaminase [Oryza sativa (japonica cultivar-group)] dbj|BAC75568.1| putative AMP deaminase [Oryza sativa (japonica cultivar-group)]	At2g38280
CV01022A1A10.f1	DV135610	oxidoreductase, 2OG-Fe(II) oxygenase family protein [Arabidopsis thaliana]	At2g36690
CV01022A1B03.f1	DV136626	putative subtilisin serine protease [Arabidopsis thaliana] gb|AAK59595.1| putative subtilisin serine protease [Arabidopsis thaliana] gb|AAC95169.1| subtilisin-like serine protease, putative [Arabidopsis thaliana] ref|NP_565330.1| subtilase family protein [Arabidopsis thaliana] pir||A84473 probable serine proteinase [imported] - Arabidopsis thaliana	At2g05920
CV01022A1D03.f1	DV151846	protein kinase family protein [Arabidopsis thaliana]	At4g25160
CV01022A1D05.f1	DV133897	At1g71490 [Arabidopsis thaliana] gb|AAV85668.1| At1g71490 [Arabidopsis thaliana] ref|NP_177305.1| pentatricopeptide (PPR) repeat-containing protein [Arabidopsis thaliana] gb|AAG51835.1| unknown protein; 40702-42747 [Arabidopsis thaliana]	At1g71490
CV01022A1D11.f1	DV124676	Euphorbia specific85	Unknown
CV01022A1E04.f1	DV120507	pathogenesis-related protein PR10A [Datisca glomerata]	Unknown
CV01022A1F02.f1	DV444386	cassava specific 618	Unknown
CV01022A1F05.f1	DV137586	leucine rich repeat containing protein kinase [Oryza sativa]	At3g47110
CV01022A1F11.f1	DV135006	Spurge Specific 3287	Unknown
CV01022A1F12.f1	DV124091	unnamed protein product [Arabidopsis thaliana] gb|AAS99706.1| At5g38510 [Arabidopsis thaliana] ref|NP_198667.1| rhomboid family protein [Arabidopsis thaliana]	At5g38510
CV01022A1G01.f1	DV154304	At3g01100 [Arabidopsis thaliana] gb|AAO00858.1| Unknown protein [Arabidopsis thaliana] ref|NP_186759.2| early-responsive to dehydration protein-related / ERD protein-related [Arabidopsis thaliana]	At3g01100
CV01022A1G02.f1	DV130151	expressed protein [Arabidopsis thaliana]	At2g34357
CV01022A1G07.f1	DV123791	At5g24910/F6A4_120 [Arabidopsis thaliana] gb|AAL24168.1| AT5g24910/F6A4_120 [Arabidopsis thaliana] ref|NP_568463.1| cytochrome P450 family protein [Arabidopsis thaliana]	At5g24910
CV01022A1G11.f1	DV447459	cassava specific 855	Unknown
CV01022A1H10.f1	DV449270	late embryogenesis abundant 3 family protein / LEA3 family protein similar to several small proteins (~100 aa) that are induced by heat, auxin, ethylene and wounding such as Phaseolus aureus indole-3-acetic acid induced protein ARG (SW:32292); contains Pfam profile PF03242: Late embryogenesis abundant protein	At4g02380
CV01022A2A07.f1	DV147540		Unknown
CV01022A2A11.f1B	DV448375	chitinase (EC 3.2.1.14) B - Virginian pokeweed gb|AAB34670.1| chitinase-B, PLC-B [Phytolacca americana=pokeweed, leaves, Peptide, 274 aa]	At5g24090
CV01022A2A11.f1W	DV152767	putative protein [Arabidopsis thaliana] gb|AAM20517.1| putative protein [Arabidopsis thaliana] ref|NP_197272.2| MATE efflux family protein [Arabidopsis thaliana]	At5g17700
CV01022A2A12.f1	DV138805	unknown protein [Arabidopsis thaliana]	At1g13570
CV01022A2B01.f1	DV156117	NADH-ubiquinone oxidoreductase 18 kDa subunit, mitochondrial precursor-like protein [Oryza sativa (japonica cultivar-group)]	At5g67590
CV01022A2B06.f1	DV130090	Spurge Specific 1382	Unknown
CV01022A2B09.f1	DV149258	MutT domain protein-like [Oryza sativa (japonica cultivar-group)] dbj|BAD37816.1| MutT domain protein-like [Oryza sativa (japonica cultivar-group)]	At5g47650
CV01022A2C02.f1	DV151291	OSJNBa0074L08.7 [Oryza sativa (japonica cultivar-group)] emb|CAD41196.2| OSJNBa0074L08.7 [Oryza sativa (japonica cultivar-group)]	At5g37010
CV01022A2C04.f1B	DV443631	Phenylalanine ammonia-lyase gb|AAA33389.1| phenylalanine ammonia-lyase	At2g37040
CV01022A2C04.f1W	DV128307	putative cytochrome P450 [Arabidopsis thaliana] gb|AAL58931.1| At2g27690/F15K20.21 [Arabidopsis thaliana] gb|AAK43912.1| putative cytochrome P450 [Arabidopsis thaliana] ref|NP_180337.1| cytochrome P450, putative [Arabidopsis thaliana] pir||G84675 probable cytochrome P450 [imported] - Arabidopsis thaliana	At2g27690
CV01022A2D08.f1	DV133180	At1g64550 [Arabidopsis thaliana] gb|AAN72026.1| ABC transporter protein, putative [Arabidopsis thaliana] ref|NP_176636.1| ABC transporter family protein [Arabidopsis thaliana]	At1g64550
CV01022A2D10.f1	DV152039	laccase (diphenol oxidase)-like protein [Arabidopsis thaliana] emb|CAB86093.1| laccase precursor-like [Arabidopsis thaliana] pir||T48347 laccase-like protein F15A17.290 [similarity] - Arabidopsis thaliana	At5g03260
CV01022A2E06.f1	DV444298	cassava specific 606	Unknown
CV01022A2E12.f1B	DV154649	APETALA2B [Ipomoea nil]	At2g39250
CV01022A2E12.f1W	DV146588	unnamed protein product [Arabidopsis thaliana] gb|AAM61180.1| contains similarity to endo-1,3-1,4-beta-D-glucanase [Arabidopsis thaliana] gb|AAM19921.1| AT3g23600/MDB19_9 [Arabidopsis thaliana] gb|AAL36041.1| AT3g23600/MDB19_9 [Arabidopsis thaliana] ref|NP_566732.1| dienelactone hydrolase family protein [Arabidopsis thaliana]	At3g23600
CV01022A2F09.f1	DV453876	putative serine decarboxylase [Oryza sativa (japonica cultivar-group)] dbj|BAD28070.1| putative serine decarboxylase [Oryza sativa (japonica cultivar-group)]	At1g43710
CV01022A2H05.f1	DV146914	unknown [Arabidopsis thaliana]	At4g14965
CV01022A2H06.f1	DV154646	unknown protein [Arabidopsis thaliana]	At1g24460
CV01022B1A02.f1	DV140285	F-box family protein / SKP1 interacting partner 3-related [Arabidopsis thaliana]	At2g02240
CV01022B1A03.f1B	DV124097	orcinol O-methyltransferase [Rosa hybrid cultivar]	At5g54160
CV01022B1A03.f1W	DV122299	putative leucine-rich repeat protein [Oryza sativa (japonica cultivar-group)] gb|AAO23085.1| putative leucine-rich repeat protein [Oryza sativa (japonica cultivar-group)]	At3g43740
CV01022B1A04.f1	DV130989	protein F15H18.11 [imported] - Arabidopsis thaliana gb|AAF25996.1| F15H18.11 [Arabidopsis thaliana]	At1g25390
CV01022B1A09.f1	DV120631	uridylyl transferase-like [Oryza sativa (japonica cultivar-group)]	At1g69040
CV01022B1B01.f1	DV136340	chromosome assembly protein homolog [Arabidopsis thaliana] ref|NP_190330.1| SMC2-like condensin, putative [Arabidopsis thaliana] pir||T45706 chromosome-associated protein E homolog F1P2.10 - Arabidopsis thaliana	At3g47460
CV01022B1C01.f1	DV131779	BURP domain-containing protein [Bruguiera gymnorrhiza]	At5g25610
CV01022B1C10.f1	DV118662	Cysteine proteinase (Clone PLBPC13) pir||B26074 cysteine proteinase (EC 3.4.22.-) 13 - papaya (fragment) emb|CAA27609.1| pot. cysteine proteinase [Carica papaya]	At4g39090
CV01022B1D03.f1	DV122846	transcription factor jumonji (jmjC) domain-containing protein [Arabidopsis thaliana] ref|NP_973798.1| transcription factor jumonji (jmjC) domain-containing protein [Arabidopsis thaliana]	At1g09060
CV01022B1D11.f1	DV118779	transcription initiation factor IIB-2 / general transcription factor TFIIB-2 (TFIIB2) [Arabidopsis thaliana] sp|Q9SS44|TFB2_ARATH Transcription initiation factor IIB-2 (General transcription factor TFIIB-2) (AtTFIIB2) gb|AAF02810.1| transcription initiation factor IIB (TFIIB) [Arabidopsis thaliana] gb|AAK91437.1| AT3g10330/F14P13_7 [Arabidopsis thaliana] gb|AAL31139.1| AT3g10330/F14P13_7 [Arabido…	At3g10330
CV01022B1D12.f1B	DV148576	Taxane 10-beta-hydroxylase (5-alpha-taxadienol-10-beta-hydroxylase) (Cytochrome P450 725A1) gb|AAK00946.1| 5-alpha-taxadienol-10-beta-hydroxylase [Taxus cuspidata]	At5g36110
CV01022B1D12.f1W	DV131804	unnamed protein product [Arabidopsis thaliana] ref|NP_188621.1| expressed protein [Arabidopsis thaliana]	At3g19870
CV01022B1E03.f1	DV134546	putative protein kinase [Oryza sativa (japonica cultivar-group)]	At1g49270
CV01022B1E04.f1	DV132063	Spurge Specific 1568	Unknown
CV01022B1E05.f1	DV131207	Euphorbia specific115	Unknown
CV01022B1E09.f1	DV113673	Spurge Specific 1546	Unknown
CV01022B1E10.f1	DV445918	putative protein disulfide isomerase-related protein [Oryza sativa (japonica cultivar-group)] dbj|BAD38008.1| putative protein disulfide isomerase-related protein [Oryza sativa (japonica cultivar-group)]	At1g04980
CV01022B1E11.f1	DV451469	Myb-like protein P [Saussurea medusa]	At1g22640
CV01022B1F08.f1	DV133066	xylosidase [Arabidopsis thaliana] ref|NP_199747.1| glycosyl hydrolase family 3 protein [Arabidopsis thaliana]	At5g49360
CV01022B1G01.f1	DV150243	68415.m03582 glutathione S-transferase, putative similar to glutathione S-transferase 103-1A [Arabidopsis thaliana] SWISS-PROT:P46421	At2g29490
CV01022B1G02.f1	DV148932		Unknown
CV01022B1G03.f1	DV151911	Spurge Specific 2460	Unknown
CV01022B1G05.f1	DV138925	At3g56320 [Arabidopsis thaliana] ref|NP_191191.2| nucleotidyltransferase family protein [Arabidopsis thaliana]	At3g56320
CV01022B1G06.f1	DV148779	unknown protein; 62092-56687 [Arabidopsis thaliana] pir||E96667 unknown protein, 62092-56687 [imported] - Arabidopsis thaliana	At1g64350
CV01022B1G10.f1	DV127788	At1g55590/F20N2_18 [Arabidopsis thaliana] gb|AAM26672.1| At1g55590/F20N2_18 [Arabidopsis thaliana] gb|AAF79512.1| F20N2.2 [Arabidopsis thaliana] pir||E96598 protein F20N2.2 [imported] - Arabidopsis thaliana ref|NP_175955.1| F-box family protein [Arabidopsis thaliana]	At1g55590
CV01022B1H04.f1	DV124758	zinc finger (DHHC type) family protein [Arabidopsis thaliana]	At3g26935
CV01022B1H05.f1	DV154964	OSJNBb0060E08.6 [Oryza sativa (japonica cultivar-group)]	At3g19130
CV01022B1H08.f1	DV443016	At4g15930 [Arabidopsis thaliana]	At4g15930
CV01022B1H12.f1	DV448019	Beta tubulin 1 [Lupinus albus] pir||S35142 tubulin beta chain - white lupine sp|P37392|TBB1_LUPAL Tubulin beta-1 chain (Beta-1 tubulin)	At5g23860
CV01022B2A03.f1	DV119833	Spurge Specific 584	Unknown
CV01022B2A09.f1	DV153771	putative calmodulin-binding protein; 77122-73705 [Arabidopsis thaliana] pir||D96765 hypothetical protein F25P22.22 [imported] - Arabidopsis thaliana	At1g17850
CV01022B2A10.f1	DV136973	putative acylaminoacyl-peptidase like protein [Oryza sativa (japonica cultivar-group)] ref|NP_921473.1| putative acylaminoacyl-peptidase like protein [Oryza sativa (japonica cultivar-group)]	At4g14570
CV01022B2B01.f1B	DV155855	unknown protein [Arabidopsis thaliana] gb|AAL49775.1| unknown protein [Arabidopsis thaliana] ref|NP_191667.2| fructosamine kinase family protein [Arabidopsis thaliana]	At3g61080
CV01022B2B01.f1W	DV127776	unknown [Arabidopsis thaliana]	At2g04940
CV01022B2B07.f1	DV138809	Spurge Specific 3721	Unknown
CV01022B2B12.f1	DV443275	cassava specific 50	Unknown
CV01022B2C11.f1	DV135675	HcrVf3 protein [Malus floribunda]	At2g34930
CV01022B2C12.f1	DV127264	putative protein [Arabidopsis thaliana] emb|CAA20021.1| putative protein [Arabidopsis thaliana] pir||T04656 hypothetical protein F8D20.20 - Arabidopsis thaliana ref|NP_195276.3| expressed protein [Arabidopsis thaliana]	At4g35510
CV01022B2D01.f1	DV142540	endo-1,4-beta-D-glucanase [Pyrus communis]	At5g49720
CV01022B2D02.f1	DV142965	putative protein [Arabidopsis thaliana]	At1g79460
CV01022B2D07.f1	DV155327	Phytochrome A pir||FKPUZ phytochrome - zucchini gb|AAA33115.1| phytochrome prf||1303260A phytochrome	At1g09570
CV01022B2D10.f1	DV143168	DNA-binding protein PD2 [Pisum sativum] pir||T06586 DNA-binding protein PD2 - garden pea	At3g52170
CV01022B2E03.f1	DV120061	Spurge Specific 335	Unknown
CV01022B2E04.f1	DV120785	protease inhibitor/seed storage/lipid transfer protein (LTP) family protein [Arabidopsis thaliana] pir||E84563 probable lipid transfer protein [imported] - Arabidopsis thaliana gb|AAD15500.1| putative lipid transfer protein [Arabidopsis thaliana] gb|AAM60950.1| putative lipid transfer protein [Arabidopsis thaliana]	At2g18370
CV01022B2E05.f1	DV126683	moesin actin-binding domain homologue	At2g48120
CV01022B2E09.f1	DV147489	glucosyltransferase-10 [Vigna angularis]	At1g22360
CV01022B2E12.f1	DV140567	Spurge Specific 3911	Unknown
CV01022B2F01.f1	DV126299	rhodanese-like domain-containing protein -like [Oryza sativa (japonica cultivar-group)] dbj|BAD21614.1| rhodanese-like domain-containing protein -like [Oryza sativa (japonica cultivar-group)] dbj|BAD16836.1| rhodanese-like domain-containing protein -like [Oryza sativa (japonica cultivar-group)]	At4g24750
CV01022B2F02.f1	DV141249	Spurge Specific 3992	Unknown
CV01022B2F05.f1	DV130342	putative protein kinase [Arabidopsis thaliana] ref|NP_178731.2| protein kinase, putative [Arabidopsis thaliana]	At2g07180
CV01022B2F07.f1	DV118792	cytochrome P450 [Catharanthus roseus]	At2g24180
CV01022B2F09.f1	DV138008	unnamed protein product [Arabidopsis thaliana]	At3g25950
CV01022B2G04.f1	DV122108	transformer-SR ribonucleoprotein - common tobacco (fragment) emb|CAA70700.1| transformer-SR ribonucleoprotein [Nicotiana tabacum]	At4g35785
CV01022B2G06.f1	DV141035	At1g06690/F4H5_17 [Arabidopsis thaliana] ref|NP_563770.1| aldo/keto reductase family protein [Arabidopsis thaliana] gb|AAK91342.1| At1g06690/F4H5_17 [Arabidopsis thaliana]	At1g06690
CV01022B2H08.f1	DV120214	Inositol-3-phosphate synthase (Myo-inositol-1-phosphate synthase) (MI-1-P synthase) (IPS) gb|AAG01148.1| myo-inositol 1-phosphate synthase [Sesamum indicum]	At2g22240
CV01023A1A05.f1	DV131707	Spurge Specific 1523	Unknown
CV01023A1B03.f1	DV138343	receptor protein kinase [Ipomoea trifida]	At4g27290
CV01023A1B07.f1	DV134112	hypothetical protein [Oryza sativa (japonica cultivar-group)]	At2g39830
CV01023A1C05.f1	DV149920	GCN5-related N-acetyltransferase (GNAT) family protein [Arabidopsis thaliana]	At4g31420
CV01023A1C07.f1	DV443861	salt-inducible protein homolog [Arabidopsis thaliana] emb|CAB78681.1| salt-inducible protein homolog [Arabidopsis thaliana] pir||F71430 hypothetical protein - Arabidopsis thaliana	At4g16390
CV01023A1D08.f1	DV137718	reduced vernalization response 1 [Arabidopsis thaliana] gb|AAM76972.1| reduced vernalization response 1 [Arabidopsis thaliana] ref|NP_188529.2| transcriptional factor B3 family protein [Arabidopsis thaliana]	At3g18990
CV01023A1E05.f1	DV129994	AT4g24660/F22K18_140 [Arabidopsis thaliana] emb|CAB79376.1| putative protein [Arabidopsis thaliana] emb|CAA22997.1| putative protein [Arabidopsis thaliana] gb|AAL27510.1| AT4g24660/F22K18_140 [Arabidopsis thaliana] pir||T05568 hypothetical protein F22K18.140 - Arabidopsis thaliana ref|NP_194197.1| zinc finger homeobox family protein / ZF-HD homeobox family protein [Arabidopsis thaliana]	At4g24660
CV01023A1E08.f1	DV142785	unknown protein [Arabidopsis thaliana] pir||H84652 hypothetical protein At2g25800 [imported] - Arabidopsis thaliana	At2g25800
CV01023A1F09.f1	DV448902	auxin response factor-like protein [Mangifera indica]	At5g62000
CV01023A1G03.f1	DV132875	Spurge Specific 1632	Unknown
CV01023A2A10.f1	DV141122	Spurge Specific 3973	Unknown
CV01023A2B03.f1	DV125649	unknown [Arabidopsis thaliana]	At4g28025
CV01023A2B04.f1	DV127388	unknown [Arabidopsis thaliana] gb|AAM14327.1| putative protein disulfide-isomerase [Arabidopsis thaliana] gb|AAL67044.1| putative protein disulfide-isomerase [Arabidopsis thaliana] emb|CAC81060.1| PDI-like protein [Arabidopsis thaliana] gb|AAC62863.1| putative protein disulfide-isomerase [Arabidopsis thaliana] sp|O22263|PDA6_ARATH Probable protein disulfide-isomerase A6 precursor (P5) pir||T00437…	At2g47470
CV01023A2B05.f1	DV149990	expressed protein [Arabidopsis thaliana]	At3g60410
CV01023A2C01.f1	DV155283	asparaginase 2 family protein [Arabidopsis thaliana]	At4g00590
CV01023A2C06.f1	DV151013	NBS-LRR type disease resistance protein [Poncirus trifoliata]	At5g63020
CV01023A2C09.f1	DV450137	cassava specific 1038	Unknown
CV01023A2C10.f1	DV443306	cassava specific 506	Unknown
CV01023A2D03.f1	DV449568	cassava specific 1000	Unknown
CV01023A2D04.f1	DV129520	Spurge Specific 1331	Unknown
CV01023A2D09.f1	DV138784	Spurge Specific 3719	Unknown
CV01023A2F02.f1	DV152574	putative zinc finger protein [Arabidopsis thaliana] pir||T02539 hypothetical protein At2g37730 [imported] - Arabidopsis thaliana ref|NP_565869.1| fringe-related protein [Arabidopsis thaliana]	At2g37730
CV01023A2F06.f1	DV126423	unknown [Arabidopsis thaliana]	At4g34215
CV01023A2F09.f1	DV127125	Spurge Specific 1105	Unknown
CV01023A2F10.f1	DV156021	Spurge Specific 2952	Unknown
CV01023A2F12.f1	DV149737	hypothetical protein [Arabidopsis thaliana] gb|AAG52494.1| hypothetical protein; 13477-15179 [Arabidopsis thaliana] ref|NP_564963.1| expressed protein [Arabidopsis thaliana]	At1g69380
CV01023A2G04.f1	DR066715	Cyclophilin DR066715	Unknown
CV01023A2H02.f1BW	DV144896	ARIADNE-like protein ARI7 [Arabidopsis thaliana] ref|NP_180709.3| IBR domain-containing protein / ARIADNE-like protein ARI7 (ARI7) [Arabidopsis thaliana]	At2g31510
CV01023A2H02.f1D	DV155176	Spurge Specific 2832	Unknown
CV01023A2H04.f1	DV140693	unnamed protein product [Arabidopsis thaliana]	At3g26130
CV01023A2H08.f1	DV457293	putative protein [Arabidopsis thaliana] ref|NP_974433.1| zinc finger (C3HC4-type RING finger) family protein [Arabidopsis thaliana] pir||T47637 hypothetical protein T5N23.140 - Arabidopsis thaliana	At3g54780
CV01023A2H11.f1	DV126402	Spurge Specific 1041	Unknown
CV01023B1A02.f1	DV134801	putative calcium-dependent protein kinase [Oryza sativa (japonica cultivar-group)]	At4g23650
CV01023B1A04.f1	DV155146	HASTY [Arabidopsis thaliana]	At3g05040
CV01023B1A05.f1	DV150401	auxin inducible protein isolog [Arabidopsis thaliana]	At4g23980
CV01023B1A06.f1	DV119369	At5g20600/F7C8_190 [Arabidopsis thaliana]	At5g20600
CV01023B1A08.f1	DV114661	unknown [Glycine max]	At4g26500
CV01023B1A11.f1	DV441242	cassava specific 73	Unknown
CV01023B1A12.f1	DV118989	Spurge Specific 250	Unknown
CV01023B1B01.f1	DV443294	unknown [Schistosoma japonicum]	At3g18430
CV01023B1B03.f1	DV449432	cassava specific 985	Unknown
CV01023B1B04.f1	DV140927	phosphatidylinositolglycan class O (PIG-O) family protein [Arabidopsis thaliana] dbj|BAB10512.1| unnamed protein product [Arabidopsis thaliana]	At5g17250
CV01023B1B06.f1	DV458944	epoxide hydrolase [Nicotiana tabacum]	At3g51000
CV01023B1C02.f1	DV119995	cyclin family protein [Arabidopsis thaliana] pir||C84886 probable PREG1-like negative regulator [imported] - Arabidopsis thaliana gb|AAD32828.1| putative PREG1-like negative regulator [Arabidopsis thaliana] gb|AAL69466.1| At2g45080/T14P1.11 [Arabidopsis thaliana]	At2g45080
CV01023B1C05.f1	DV132193	unknown protein [Arabidopsis thaliana] gb|AAM91586.1| unknown protein [Arabidopsis thaliana] gb|AAG12847.1| unknown protein; 6107-8789 [Arabidopsis thaliana] ref|NP_174660.2| Smg-4/UPF3 family protein [Arabidopsis thaliana]	Unknown
CV01023B1D02.f1	DV156847	Euphorbia specific179	Unknown
CV01023B1D07.f1	DV155445	Euphorbia specific174	Unknown
CV01023B1D08.f1	DV452356	AT5g54930/MBG8_20 [Arabidopsis thaliana] gb|AAO42755.1| At5g54930/MBG8_20 [Arabidopsis thaliana] ref|NP_568817.1| AT hook motif-containing protein [Arabidopsis thaliana]	At5g54930
CV01023B1D11.f1	DV146487	Chain A, Solution Structure Of Thioredoxin H1 From Arabidopsis Thaliana	At3g51030
CV01023B1E06.f1	DV129120	hypothetical protein F25P12.87 [imported] - Arabidopsis thaliana ref|NP_176062.1| pentatricopeptide (PPR) repeat-containing protein [Arabidopsis thaliana] gb|AAG09095.1| Hypothetical protein [Arabidopsis thaliana]	At1g56690
CV01023B1E09.f1	DV130822	putative phosphatidylinositol-4-phosphate 5-kinase [Arabidopsis thaliana] emb|CAH18644.1| putative phosphatidylinositol-4-phosphate 5-kinase [Arabidopsis thaliana] ref|NP_187603.1| phosphatidylinositol-4-phosphate 5-kinase family protein [Arabidopsis thaliana]	At3g09920
CV01023B1E11.f1	DV449471	putative enoyl-CoA hydratase [Arabidopsis thaliana] gb|AAL87270.1| putative enoyl-CoA hydratase [Arabidopsis thaliana] ref|NP_194909.2| enoyl-CoA hydratase/isomerase family protein [Arabidopsis thaliana]	At4g31810
CV01023B1E12.f1	DV448649	cassava specific 2193	Unknown
CV01023B1F04.f1	DV441326	cassava specific 303	Unknown
CV01023B1F05.f1	DV128314	TGB12K interacting protein 3 [Nicotiana tabacum]	At2g17390
CV01023B1G01.f1	DV114975	peroxiredoxin Q [Populus balsamifera subsp. trichocarpa x Populus deltoides]	At3g26060
CV01023B1G03.f1	DV154433	68416.m01315 reticulon family protein low similarity to rS-Rex-s [Rattus norvegicus] GI:1143717, neuroendocrine-specific protein C [Homo sapiens] GI:307311; contains Pfam profile PF02453: Reticulon	At3g10915
CV01023B1H02.f1	DV445032	cassava specific 2026	Unknown
CV01023B1H06.f1	DV157111	PREDICTED P0493A04.32 gene product [Oryza sativa (japonica cultivar-group)] ref|XP_482782.1| unknown protein [Oryza sativa (japonica cultivar-group)] dbj|BAD09597.1| unknown protein [Oryza sativa (japonica cultivar-group)]	At1g02180
CV01023B1H11.f1	DV143485	protein F17F8.5 [imported] - Arabidopsis thaliana gb|AAF98181.1| F17F8.5 [Arabidopsis thaliana]	At4g11710
CV01023B2A03.f1	DV145800	unnamed protein product [Arabidopsis thaliana]	At5g61930
CV01023B2A07.f1	DV146581	putative CENP-B/ARS binding protein-like protein [Arabidopsis thaliana] pir||B84479 hypothetical protein At2g06660 [imported] - Arabidopsis thaliana	Unknown
CV01023B2A10.f1	DV150193	hypothetical protein At2g39670 [imported] - Arabidopsis thaliana	At2g39670
CV01023B2B01.f1	DV150131	Spurge Specific 2239	Unknown
CV01023B2B02.f1BS	DV149628	Spurge Specific 4864	Unknown
CV01023B2B02.f1W	DV115735	putative epimerase/dehydratase [Oryza sativa (japonica cultivar-group)] gb|AAM08784.1| Putative epimerase/dehydratase [Oryza sativa] gb|AAP53779.1| putative epimerase/dehydratase [Oryza sativa (japonica cultivar-group)]	At5g28840
CV01023B2C05.f1	DV441718	ENSANGP00000011652 [Anopheles gambiae str. PEST] ref|XP_313065.2| ENSANGP00000011652 [Anopheles gambiae str. PEST]	At5g01230
CV01023B2C06.f1	DV151067	putative F-box protein family [Arabidopsis thaliana] dbj|BAC42921.1| unknown protein [Arabidopsis thaliana] ref|NP_566277.2| F-box family protein [Arabidopsis thaliana]	At3g06240
CV01023B2D04.f1	DV142060	unnamed protein product [Arabidopsis thaliana] ref|NP_199109.1| GYF domain-containing protein [Arabidopsis thaliana]	At5g42950
CV01023B2D10.f1	DV128917	ATP-dependent RNA helicase-like protein [Arabidopsis thaliana]	At5g63120
CV01023B2E01.f1	DV127716	Similar to pectinesterases [Arabidopsis thaliana] pir||B86158 F22D16.20 protein - Arabidopsis thaliana ref|NP_563662.1| pectinesterase family protein [Arabidopsis thaliana]	At1g02810
CV01023B2E07.f1	DV145909	Spurge Specific 1708	Unknown
CV01023B2E08.f1	DV129598	beta-1,3-glucanase [Salix gilgiana]	At3g23770
CV01023B2E12.f1	DV155964	unknown protein [Arabidopsis thaliana] dbj|BAD43601.1| unknown protein [Arabidopsis thaliana] dbj|BAD43419.1| unknown protein [Arabidopsis thaliana] dbj|BAD43371.1| unknown protein [Arabidopsis thaliana]	At1g12390
CV01023B2F06.f1	DV152047	At5g11330 [Arabidopsis thaliana] dbj|BAC41845.1| unknown protein [Arabidopsis thaliana] emb|CAB96668.1| putative protein [Arabidopsis thaliana] ref|NP_196694.1| monooxygenase family protein [Arabidopsis thaliana]	At5g11330
CV01023B2F07.f1	DV132150	40S ribosomal protein S30-like [Oryza sativa (japonica cultivar-group)] dbj|BAD36047.1| 40S ribosomal protein S30-like [Oryza sativa (japonica cultivar-group)]	At2g19750
CV01023B2F08.f1	DV142286	Spurge Specific 4089	Unknown
CV01023B2F10.f1	DV117198	zinc finger protein; WRKY1 [Pimpinella brachycarpa]	Unknown
CV01023B2F11.f1	DV113647	expressed protein [Arabidopsis thaliana] dbj|BAB11241.1| unnamed protein product [Arabidopsis thaliana] gb|AAK49604.1| AT5g51720/MIO24_14 [Arabidopsis thaliana] gb|AAL15346.1| AT5g51720/MIO24_14 [Arabidopsis thaliana]	At5g51720
CV01023B2G01.f1	DV126764	cellulose synthase 6 [Populus tremuloides]	At5g05170
CV01023B2G02.f1	DV152778	kinesin-like protein [Arabidopsis thaliana] pir||T46242 kinesin-like protein - Arabidopsis thaliana ref|NP_190534.1| kinesin motor protein-related [Arabidopsis thaliana]	At3g49650
CV01023B2G05.f1	DV126476	At3g15180 [Arabidopsis thaliana] ref|NP_566503.1| proteasome-related [Arabidopsis thaliana]	At3g15180
CV01023B2G10.f1	DV129797	PDI-like protein [Arabidopsis thaliana]	At1g60420
CV01023B2H03.f1	DV146804	hypothetical protein FG11205.1 [Gibberella zeae PH-1]	At5g09260
CV01023B2H11.f1	DV136074	asparaginase [Arabidopsis thaliana] gb|AAM10379.1| AT5g08100/T22D6_40 [Arabidopsis thaliana] ref|NP_196427.1| L-asparaginase / L-asparagine amidohydrolase [Arabidopsis thaliana] gb|AAK62610.1| AT5g08100/T22D6_40 [Arabidopsis thaliana] sp|P50287|ASPG_ARATH L-asparaginase (L-asparagine amidohydrolase) pir||T50495 asparaginase - Arabidopsis thaliana	At5g08100
CV01023B2H12.f1	DV137089	At1g05500 [Arabidopsis thaliana] gb|AAM98179.1| Ca2+-dependent lipid-binding protein, putative [Arabidopsis thaliana]	Unknown
CV01024A1A05.f1	DV154173	Spurge Specific 2704	Unknown
CV01024A1A08.f1	DV441467	cassava specific 1828	Unknown
CV01024A1B02.f1	DV125297	putative riboflavin synthase alpha chain [Arabidopsis thaliana]	At2g20690
CV01024A1C02.f1	DV444950	cassava specific 674	Unknown
CV01024A1D02.f1	DV156077	Spurge Specific 2950	Unknown
CV01024A1D07.f1	DV123271	dihydrofolate synthetase/folylpolyglutamate synthetase (DHFS/FPGS3) [Arabidopsis thaliana]	At3g10160
CV01024A1E02.f1	DV445423	OSJNBa0081C01.25 [Oryza sativa (japonica cultivar-group)] emb|CAE04567.2| OSJNBb0039L24.6 [Oryza sativa (japonica cultivar-group)] emb|CAD41155.2| OSJNBa0081C01.25 [Oryza sativa (japonica cultivar-group)]	At3g61220
CV01024A1E08.f1	DV125185	orf [Ricinus communis] pir||T10078 hypothetical protein - castor bean	At3g58680
CV01024A1F01.f1	DV451329	AWPM-19-like membrane family protein contains Pfam profile: PF05512 AWPM-19-like family	At1g29520
CV01024A1G02.f1	DV120047	WD-repeat protein T4I9.10 - Arabidopsis thaliana gb|AAC79104.1| putative WD-repeat protein [Arabidopsis thaliana] emb|CAB77787.1| putative WD-repeat protein [Arabidopsis thaliana]	At4g03020
CV01024A1G09.f1	DV446186	68418.m07630 zinc finger (C3HC4-type RING finger) family protein contains Pfam profile: PF00097 zinc finger, C3HC4 type (RING finger)	At5g60820
CV01024A1H02.f1	DV129633	unknown protein [Arabidopsis thaliana] ref|NP_179546.2| proteasome protein-related [Arabidopsis thaliana]	At2g19560
CV01024A1H07.f1	DV129355	Unknown protein [Oryza sativa] gb|AAK52550.1| Unknown protein [Oryza sativa]	At3g50370
CV01024A2A05.f1	DV151308	P450 monooxygenase [Gossypium arboreum]	At4g12300
CV01024A2B06.f1	DV124790	unknown [Arabidopsis thaliana]	At2g36300
CV01024A2B09.f1	DV141320	hypothetical protein MG03954.4 [Magnaporthe grisea 70-15] ref|XP_361480.1| hypothetical protein MG03954.4 [Magnaporthe grisea 70-15]	Unknown
CV01024A2C01.f1	DV156423	pyrrolidone carboxyl peptidase-like protein [Oryza sativa (japonica cultivar-group)]	At1g56700
CV01024A2C09.f1	DV441836	cassava specific 360	Unknown
CV01024A2D01.f1	DV128275	unknown protein [Arabidopsis thaliana]	At4g28990
CV01024A2D03.f1	DV444854	cassava specific 2019	Unknown
CV01024A2D10.f1	DV154956	predicted protein [Neurospora crassa] gb|EAA29186.1| predicted protein [Neurospora crassa]	At2g37220
CV01024A2D12.f1	DV130671	mitochondrial processing peptidase alpha subunit, putative [Arabidopsis thaliana]	At1g51980
CV01024A2F01.f1	DV142042	Spurge Specific 4066	Unknown
CV01024A2F05.f1	DV129499	putative protein [Arabidopsis thaliana] emb|CAB36827.1| putative protein [Arabidopsis thaliana] pir||T05232 hypothetical protein F18A5.20 - Arabidopsis thaliana ref|NP_193099.1| expressed protein [Arabidopsis thaliana]	At4g13630
CV01024A2F07.f1	DV150607	AT5g06370/MHF15_11 [Arabidopsis thaliana] gb|AAK55718.1| AT5g06370/MHF15_11 [Arabidopsis thaliana] ref|NP_568167.1| NC domain-containing protein [Arabidopsis thaliana]	At5g06370
CV01024A2G08.f1	DV143213	hypothetical protein [Arabidopsis thaliana] ref|NP_178215.1| hypothetical protein [Arabidopsis thaliana] pir||A84420 hypothetical protein At2g01050 [imported] - Arabidopsis thaliana	At2g01050
CV01024A2H03.f1	DV135281	OSJNBb0005B05.8 [Oryza sativa (japonica cultivar-group)] emb|CAE03341.2| OSJNBb0005B05.8 [Oryza sativa (japonica cultivar-group)]	At5g60900
CV01024A2H05.f1	DV441367	cassava specific 311	Unknown
CV01024A2H06.f1	DV122665	Unknown protein [Arabidopsis thaliana] gb|AAL32605.1| Unknown protein [Arabidopsis thaliana] gb|AAD31072.1| Contains similarity to gb|Y12424 SGRP-1 protein frm Solanum commersonii and contains a PF|00076 RNA rocognition motif. [Arabidopsis thaliana] pir||C86266 F3F19.21 protein - Arabidopsis thaliana ref|NP_172778.1| RNA recognition motif (RRM)-containing protein [Arabidopsis thaliana]	At1g13190
CV01024A2H09.f1	DV149625	DNA-binding protein 4 [Nicotiana tabacum] pir||T50861 DNA-binding protein 4 [imported] - common tobacco (fragment)	At3g56400
CV01024A2H10.f1	DV145914	Spurge Specific 1709	Unknown
CV01024B1A02.f1	DV457942	isocitrate dehydrogenase (NADP+) [Eucalyptus globulus subsp. bicostata]	At1g65930
CV01024B1A04.f1	DV140280	unnamed protein product [Arabidopsis thaliana] ref|NP_199764.1| SIN-like family protein [Arabidopsis thaliana]	At5g49530
CV01024B1A07.f1	DV138984	unnamed protein product [Arabidopsis thaliana]	At5g58000
CV01024B1B02.f1	DV144659	Spurge Specific 4349	Unknown
CV01024B1B05.f1	DV138749	protein kinase family protein [Arabidopsis thaliana]	At4g38470
CV01024B1B06.f1	DV146087	Spurge Specific 1726	Unknown
CV01024B1C02.f1	DV149976	At1g74040/F2P9_9 [Arabidopsis thaliana]	At1g74040
CV01024B1C04.f1	DV148113	unknown [Arabidopsis thaliana]	At5g23530
CV01024B1C06.f1	DV143713	hypothetical protein At2g43210 [imported] - Arabidopsis thaliana	At2g43210
CV01024B1C08.f1	DV130912	receptor-protein kinase-like protein [Arabidopsis thaliana] ref|NP_197789.1| protein kinase family protein [Arabidopsis thaliana]	At5g24010
CV01024B1C09.f1	DV133419	protein kinase family protein [Arabidopsis thaliana]	At5g58300
CV01024B1D05.f1	DV441989	peroxidase [Populus trichocarpa]	At2g38380
CV01024B1D07.f1	DV455049	cassava specific 1415	Unknown
CV01024B1D08.f1	DV119888	WRKY DNA-binding protein 6 [Arabidopsis thaliana]	At4g22070
CV01024B1E02.f1	DV126523	cdh1, similar to fizzy-related protein, and cdc20 APC regulator of ubiquitin mediated proteolysis [Cryptosporidium parvum]	At4g22910
CV01024B1E03.f1	DV152597	DNA topoisomerase family protein [Arabidopsis thaliana]	At2g32000
CV01024B1E04.f1	DV115188	Spurge Specific 4449	Unknown
CV01024B1E05.f1	DV441816	protein kinase family protein contains protein kinase domain, Pfam:PF00069	At4g00330
CV01024B1E11.f1	DV136486	expressed protein [Arabidopsis thaliana]	At5g59050
CV01024B1F07.f1	DV136732	ribonucleoprotein 1 [Arabidopsis thaliana] ref|NP_193166.2| heterogeneous nuclear ribonucleoprotein, putative / hnRNP, putative [Arabidopsis thaliana]	At4g14300
CV01024B1G03.f1	DV113073	Spurge Specific 480	Unknown
CV01024B1G08.f1B	DV454860	putative ATP synthase delta chain, mitochondrial precursor [Arabidopsis thaliana] gb|AAK25885.1| putative ATP synthase delta chain, mitochondrial precursor [Arabidopsis thaliana] dbj|BAB10242.1| ATP synthase delta' chain, mitochondrial precursor [Arabidopsis thaliana] dbj|BAA13601.1| delta-prime subunit of mitochondrial F1-ATPase [Arabidopsis thaliana] ref|NP_199514.1| ATP synthase delta' chain, …	At5g47030
CV01024B1G08.f1W	DV120164	expressed protein [Arabidopsis thaliana] pir||F86343 hypothetical protein T22I11.11 - Arabidopsis thaliana gb|AAF80655.1| It is a member of an Uncharacterised protein family PF|01894. ESTs gb|T43915, gb|AA395185 and gb|AI997079 come from this gene. [Arabidopsis thaliana] gb|AAG48795.1| unknown protein [Arabidopsis thaliana]	At1g21065
CV01024B1G12.f1	DV122714	T10O24.19 [Arabidopsis thaliana] pir||B86239 protein T10O24.19 [imported] - Arabidopsis thaliana ref|NP_172526.1| armadillo/beta-catenin repeat family protein / U-box domain-containing protein [Arabidopsis thaliana]	At1g10560
CV01024B1H01.f1	DV157109	unknown protein [Arabidopsis thaliana] gb|AAL49873.1| unknown protein [Arabidopsis thaliana] ref|NP_197704.2| peptidoglycan-binding LysM domain-containing protein [Arabidopsis thaliana]	At5g08200
CV01024B1H04.f1	DV128849	lectin-like protein kinase [Populus nigra]	At5g55830
[truncated: 21,938 more rows]

## Sheet: Mic_Corre_Cyclic
Gen	ESTIMA_ACC	GB_ACC	BLAST_HIT	p-valor	Gene Code
CV03009A1D05.f1	CV01008A2H09.f1	DV452618	putative protein [Arabidopsis thaliana] ref|NP_191353.1| expressed protein [Arabidopsis thaliana] sp|Q9M2Q4|U203_ARATH Hypothetical UPF0202 protein At3g57940 pir||T46016 hypothetical protein T10K17.150 - Arabidopsis thaliana	2.84007e-06	unnamed protein product [Tetraodon nigroviridis]
CV03037A2C08.f1	CV01013A1D08.f1	DV125222	Spurge Specific 907	7.01758e-06	beta-glucosidase, putative [Arabidopsis thaliana]
CV03081A1F04.f1	CV01022A2A12.f1	DV138805	unknown protein [Arabidopsis thaliana]	1.55673e-05	AT3g55400/T22E16_60 [Arabidopsis thaliana] gb|AAK32940.1| AT3g55400/T22E16_60 [Arabidopsis thaliana]
CV03012A1G06.f1	CV01009A1D01.f1W	DV154397	At2g27385 [Arabidopsis thaliana] gb|AAS65937.1| At2g27385 [Arabidopsis thaliana] ref|NP_850100.1| expressed protein [Arabidopsis thaliana]	2.91104e-05	unknown [Arabidopsis thaliana]
CV03031B2H11.f1	CV01011B2A07.f1	DV153776	Spurge Specific 2654	5.35045e-05	Spurge Specific 3429
CV03105A2D06.f1	CV01028B1C01.f1	DV452022	cassava specific 1193	7.17853e-05	unknown protein [Arabidopsis thaliana] gb|AAL38888.1| unknown protein [Arabidopsis thaliana] gb|AAM61315.1| unknown [Arabidopsis thaliana] dbj|BAB08986.1| unnamed protein product [Arabidopsis thaliana] ref|NP_196102.1| ovate family protein [Arabidopsis thaliana]
CV03046B2G04.f1	CV01016A1D03.f1	DV156479	ribulose-1,5-bisphosphate carboxylase/oxygenase activase 1 [Gossypium hirsutum]	7.78646e-05	Spurge Specific 2205
CV03034B2D04.f1	CV01012A1D01.f1	DV127997	unknown [Arabidopsis thaliana] gb|AAM14207.1| unknown protein [Arabidopsis thaliana] gb|AAL36269.1| unknown protein [Arabidopsis thaliana] gb|AAF16527.1| T26F17.1 [Arabidopsis thaliana] gb|AAD41434.1| F8K7.23 [Arabidopsis thaliana] ref|NP_564152.1| expressed protein [Arabidopsis thaliana]	8.17502e-05	unknown protein [Arabidopsis thaliana] gb|AAO50516.1| unknown protein [Arabidopsis thaliana] ref|NP_178023.2| transcription factor-related [Arabidopsis thaliana]
CV03108A1A08.f1	CV01028B1H01.f1	DV147610	TNP1 [Antirrhinum majus] pir||S23817 hypothetical protein Tnp1 - garden snapdragon transposable element Tam1	8.28038e-05	expressed protein [Arabidopsis thaliana]
CV03111A1H02.f1	CV02002X1F02.f1	DV452885	unknown [Arabidopsis thaliana]	8.34153e-05	putative leucine-rich repeat transmembrane protein kinase [Arabidopsis thaliana] dbj|BAC42978.1| putative receptor kinase [Arabidopsis thaliana] emb|CAB81292.1| putative receptor kinase [Arabidopsis thaliana] emb|CAA23040.1| putative receptor kinase [Arabidopsis thaliana] ref|NP_194105.1| leucine-rich repeat transmembrane protein kinase, putative [Arabidopsis thaliana] pir||T05606 protein kinase …
CV03079A1F09.f1	CV01021B1E11.f1	DV150968	putative protein kinase [Arabidopsis thaliana] pir||E84587 probable protein kinase [imported] - Arabidopsis thaliana	0.000112256	putative receptor protein kinase PERK1 [Oryza sativa (japonica cultivar-group)]
CV03103A2A05.f1	CV01027B2E02.f1	DV146900	dnaJ-like protein [Arabidopsis thaliana]	0.000128453	70 kDa heat shock protein [Sandersonia aurantiaca]
CV03084A1B08.f1	CV01022B2F05.f1	DV130342	putative protein kinase [Arabidopsis thaliana] ref|NP_178731.2| protein kinase, putative [Arabidopsis thaliana]	0.000129391	cassava specific 472
CV03044A2E11.f1	CV01015B1C05.f1	DV149214	611.12 [Leishmania major]	0.000134289	unknown [Arabidopsis thaliana] ref|NP_564537.1| myb family transcription factor [Arabidopsis thaliana] pir||F96527 protein F27J15.20 [imported] - Arabidopsis thaliana gb|AAF69713.1| F27J15.20 [Arabidopsis thaliana] gb|AAS09998.1| MYB transcription factor [Arabidopsis thaliana]
CV01021B1D04.f1	CV01005A1G12.f1	DV134737	AAA-type ATPase family protein [Arabidopsis thaliana]	0.000139097	Spurge Specific 3519
CV01017B1C02.f1	CV01004A2C01.f1	DV133605	Spurge Specific 3129	0.000156831	Spurge Specific 3519
CV03018B1F11.f1	CV01009B2A11.f1	DV155527	DNA topoisomerase IV subunit A [Mycoplasma penetrans HF-2] dbj|BAC44437.1| DNA topoisomerase IV subunit A [Mycoplasma penetrans HF-2]	0.000165019	Spurge Specific 1862
CV03086B1B04.f1	CV01023B2A10.f1	DV150193	hypothetical protein At2g39670 [imported] - Arabidopsis thaliana	0.000166144	Spurge Specific 3326
CV03028B1C07.f2	CV01011A1C11.f1	DV148273	phytase [Glycine max]	0.000169074	unknown [Arabidopsis thaliana]
CV03100A1D07.f1	CV01027A2H06.f1	DV445056	cassava specific 683	0.000206507	cassava specific 1381
CV03004A1H09.f1	CV01007B1G07.f1	DV155414	Spurge Specific 2867	0.000207954	GDSL-motif lipase/hydrolase family protein [Arabidopsis thaliana]
CV03059B1A01.f1W	CV01017B2E09.f1	DV142420	putative protein [Arabidopsis thaliana] pir||T47641 hypothetical protein T15C9.20 - Arabidopsis thaliana	0.00021232	somatic embryogenesis receptor kinase 1 [Citrus unshiu]
CV01019B1B04.f1	CV01004B2B03.f1BW	DV148384	unnamed protein product [Arabidopsis thaliana]	0.000214374	Spurge Specific 3519
CV01019A1F08.f1	CV01004B1E09.f1	DV135755	p300/CBP acetyltransferase-related protein 2 (PCAT2) [Arabidopsis thaliana]	0.000224754	Spurge Specific 3519
CV03126B1D12.f1	CV02005B1H12.f1	DV134627	ribosomal-like protein [Arabidopsis thaliana] gb|AAM16168.1| AT4g37660/F19F18_150 [Arabidopsis thaliana] emb|CAB80431.1| ribosomal-like protein [Arabidopsis thaliana] emb|CAB38305.1| ribosomal-like protein [Arabidopsis thaliana] ref|NP_195481.1| ribosomal protein L12 family protein [Arabidopsis thaliana] gb|AAL67122.1| AT4g37660/F19F18_150 [Arabidopsis thaliana] pir||T04723 ribosomal protein L12 …	0.000231615	nicastrin-related [Arabidopsis thaliana]
CV03090A2F07.f1	CV01026A1A02.f1	DV135898	dynamin homolog [Astragalus sinicus]	0.000240801	Phosphoenolpyruvate carboxylase [Glycine max]
CV03080B1E03.f1	CV01022A1B03.f1	DV136626	putative subtilisin serine protease [Arabidopsis thaliana] gb|AAK59595.1| putative subtilisin serine protease [Arabidopsis thaliana] gb|AAC95169.1| subtilisin-like serine protease, putative [Arabidopsis thaliana] ref|NP_565330.1| subtilase family protein [Arabidopsis thaliana] pir||A84473 probable serine proteinase [imported] - Arabidopsis thaliana	0.000248081	unnamed protein product [Arabidopsis thaliana] dbj|BAD44359.1| putative protein [Arabidopsis thaliana] dbj|BAD43248.1| putative protein [Arabidopsis thaliana] ref|NP_200466.1| expressed protein [Arabidopsis thaliana]
CV01017A2D09.f1	CV01004A1G04.f1D	DV128082	unknown protein [Arabidopsis thaliana]	0.000259151	Spurge Specific 3519
CV03049B2A06.f1W	CV01016B1G08.f1W	DV452629	unknown protein [Oryza sativa (japonica cultivar-group)]	0.000261624	cassava specific 1005
CV03089A2G06.f1	CV01025A2F03.f1	DV113966	expressed protein [Arabidopsis thaliana] dbj|BAB02262.1| unnamed protein product [Arabidopsis thaliana] gb|AAK92723.1| unknown protein [Arabidopsis thaliana] gb|AAM45104.1| unknown protein [Arabidopsis thaliana]	0.000275641	OSJNBa0095H06.12 [Oryza sativa (japonica cultivar-group)] emb|CAE02205.2| OSJNBa0095H06.12 [Oryza sativa (japonica cultivar-group)]
CV03012B1E04.f1	CV01009A1E05.f1	DV452063	cassava specific 1197	0.000309238	unknown [Arabidopsis thaliana] ref|NP_567185.1| F-box family protein [Arabidopsis thaliana] ref|NP_849277.1| F-box family protein [Arabidopsis thaliana]
CV03036B1B06.f1	CV01012B2F10.f1	DV441677	cassava specific 342	0.000310173	putative serine/threonine protein kinase [Arabidopsis thaliana] ref|NP_195009.1| protein kinase, putative [Arabidopsis thaliana] pir||T10690 serine/threonine-specific protein kinase homolog T16I18.40 - Arabidopsis thaliana
CV01021B2E01.f1	CV01005A1H11.f1	DV156864	unknown [Arabidopsis thaliana] pir||F96641 hypothetical protein T25B24.3 [imported] - Arabidopsis thaliana ref|NP_564781.1| expressed protein [Arabidopsis thaliana] gb|AAD25548.1| Unknown protein [Arabidopsis thaliana]	0.00032333	Spurge Specific 3519
CV03041A2F12.f1	CV01014B1G04.f1	DV443755	68417.m03546 31 kDa ribonucleoprotein, chloroplast, putative / RNA-binding protein RNP-T, putative / RNA-binding protein 1/2/3, putative / RNA-binding protein cp31, putative similar to SP|Q04836 31 kDa ribonucleoprotein, chloroplast precursor (RNA-binding protein RNP-T) (RNA-binding protein 1/2/3) (AtRBP33) (RNA-binding protein cp31) {Arabidopsis thaliana}; contains InterPro entry IPR000504: RNA-…	0.000324963	unknown protein [Arabidopsis thaliana] dbj|BAC42117.1| unknown protein [Arabidopsis thaliana] emb|CAB16761.1| hypothetical protein [Arabidopsis thaliana] emb|CAB80375.1| hypothetical protein [Arabidopsis thaliana] pir||B85438 hypothetical protein AT4g37090 [imported] - Arabidopsis thaliana ref|NP_568016.1| expressed protein [Arabidopsis thaliana]
CV01028B1E07.f1	CV01005B2C02.f1	DV140752	hypothetical protein FG06668.1 [Gibberella zeae PH-1] ref|XP_386844.1| hypothetical protein FG06668.1 [Gibberella zeae PH-1]	0.000327879	Spurge Specific 2889
CV03129B1F11.f1	CV02006B1G02.f1S	DV132791	unknown [Arabidopsis thaliana] gb|AAM14841.1| expressed protein [Arabidopsis thaliana] gb|AAK53043.1| At2g26500 [Arabidopsis thaliana] gb|AAL31172.1| At2g26500/T9J22.17 [Arabidopsis thaliana] pir||T00983 cytochrome b6-f complex chain petM precursor [similarity] - Arabidopsis thaliana ref|NP_850079.1| cytochrome b6f complex subunit (petM), putative [Arabidopsis thaliana] ref|NP_565623.1| cytochrom…	0.000336522	putative protein [Arabidopsis thaliana] gb|AAL07248.1| unknown protein [Arabidopsis thaliana] gb|AAK59569.1| unknown protein [Arabidopsis thaliana] ref|NP_191859.1| NPL4 family protein [Arabidopsis thaliana] pir||T48089 hypothetical protein T20O10.100 - Arabidopsis thaliana
CV03007A1G12.f1	CV01007B2G04.f1	DV123879	unnamed protein product [Arabidopsis thaliana] emb|CAC43071.1| inositol-(1,4,5) trisphosphate 3-kinase [Arabidopsis thaliana] emb|CAC43070.1| inositol-(1,4,5) trisphosphate 3-kinase [Arabidopsis thaliana] gb|AAL62012.1| AT5g61760/mac9_60 [Arabidopsis thaliana] gb|AAL06526.1| AT5g61760/mac9_60 [Arabidopsis thaliana] ref|NP_200984.1| inositol polyphosphate 6-/3-/5-kinase 2b (IPK2b) [Arabidopsis tha…	0.000342857	At5g52430 [Arabidopsis thaliana] dbj|BAB10540.1| unnamed protein product [Arabidopsis thaliana] ref|NP_200056.1| hydroxyproline-rich glycoprotein family protein [Arabidopsis thaliana] gb|AAR92282.1| At5g52430 [Arabidopsis thaliana]
CV03005B1F08.f1	CV01007B2A02.f1	DV140241	pyruvate decarboxylase [Pisum sativum] pir||S65470 pyruvate decarboxylase (EC 4.1.1.1) (clone PDC1) - garden pea sp|P51850|DCP1_PEA Pyruvate decarboxylase isozyme 1 (PDC)	0.000372317	Spurge Specific 3481
CV03011A1C12.f1	CV01009A1A04.f1	DV134196	unknown protein [Arabidopsis thaliana]	0.000377618	protein F1E22.8 [imported] - Arabidopsis thaliana gb|AAF23841.1| F1E22.8 [Arabidopsis thaliana]
CV03127B1A07.f1BW	CV02005B2F09.f1	DV143689	UDP-galactose transporter related protein-like [Arabidopsis thaliana]	0.000381203	unknown protein [Oryza sativa (japonica cultivar-group)] gb|AAU90150.1| unknown protein [Oryza sativa (japonica cultivar-group)]
CV03071A2G06.f1	CV01020A2D12.f1	DV140035	putative zinc finger protein [Solanum demissum]	0.000385972	Spurge Specific 1102
CV02007B1E09.f1	CV01006B1B04.f1	DV147590	putative Egh16H1 precursor isoform A [Blumeria graminis f. sp. hordei]	0.000405575	WD-repeat protein GhTTG2 [Gossypium hirsutum] gb|AAM95643.1| WD-repeat protein GhTTG2 [Gossypium hirsutum]
CV03104A2A10.f1	CV01028A1F03.f1	DV143511	putative RNA binding protein [Arabidopsis thaliana] pir||T49019 probable RNA binding protein - Arabidopsis thaliana ref|NP_190834.1| RNA recognition motif (RRM)-containing protein [Arabidopsis thaliana] dbj|BAD44625.1| putative RNA-binding protein [Arabidopsis thaliana] dbj|BAD44088.1| putative RNA-binding protein [Arabidopsis thaliana]	0.000415678	epoxide hydrolase [Nicotiana tabacum]
CV03035A2B05.f1	CV01012A2B02.f1	DV135174	FAD-binding domain-containing protein / cytokinin oxidase family protein [Arabidopsis thaliana] dbj|BAD44141.1| cytokinin oxidase (CKX6) [Arabidopsis thaliana]	0.000416214	MAR-binding protein MFP1 homolog [Nicotiana tabacum] sp|Q9M7J4|MFP1_TOBAC MAR binding filament-like protein 1-1
CV03097B1G10.f1	CV01027A2D02.f1	DV139094	putative polyprotein [Solanum tuberosum]	0.000422544	putative receptor-like protein kinase [Arabidopsis thaliana] pir||G84652 probable receptor-like protein kinase [imported] - Arabidopsis thaliana ref|NP_180150.1| leucine-rich repeat transmembrane protein kinase, putative [Arabidopsis thaliana]
CV03089A1C08.f2S	CV01025A1F11.f1	DV444839	cassava specific 662	0.000457616	hydroxyproline-rich glycoprotein family protein [Arabidopsis thaliana]
CV01017A2H06.f1	CV01004A2A12.f1	DV137290	ABC transporter-like protein [Arabidopsis thaliana] ref|NP_200098.1| ABC transporter family protein [Arabidopsis thaliana]	0.00046728	Spurge Specific 3519
CV03020A1D05.f1	CV01010A1C04.f1	DV150677	calcium-binding protein calreticulin [Prunus armeniaca] sp|Q9XF98|CRTC_PRUAR Calreticulin precursor	0.000485526	Probable glutamate carboxypeptidase II gb|AAL03993.1| glutamate carboxypeptidase [Arabidopsis thaliana]
CV03062A2E08.f1	CV01018A1H07.f1	DV137517	unnamed protein product [Arabidopsis thaliana] ref|NP_188920.1| expressed protein [Arabidopsis thaliana]	0.000493256	expressed protein [Arabidopsis thaliana]
CV03129A1B09.f1	CV02006B1A12.f1	DV141024	subtilisin-like protease [Oryza sativa (japonica cultivar-group)] dbj|BAB90087.1| subtilisin-like proteinase-like [Oryza sativa (japonica cultivar-group)] dbj|BAB21149.1| subtilisin-like proteinase-like [Oryza sativa (japonica cultivar-group)]	0.000505849	polygalacturonase A [Actinidia chinensis]
CV03085B1C09.f1S	CV01023B1A02.f1	DV134801	putative calcium-dependent protein kinase [Oryza sativa (japonica cultivar-group)]	0.000538891	putative DNA repair protein rad8 [Oryza sativa (japonica cultivar-group)] dbj|BAD25407.1| putative DNA repair protein rad8 [Oryza sativa (japonica cultivar-group)]
CV03070A1C03.f1	CV01019B2F09.f2	DV133970	ankyrin repeat family protein / regulator of chromosome condensation (RCC1) family protein [Arabidopsis thaliana]	0.000565188	68416.m01832 disease resistance protein (NBS-LRR class), putative domain signature NBS-LRR exists, suggestive of a disease resistance protein.
CV03123B2B03.f1	CV02005A1E02.f1	DV120865	68416.m03718 transferase family protein similar to anthocyanin 5-aromatic acyltransferase from Gentiana triflora GI:4185599, malonyl CoA:anthocyanin 5-O-glucoside-6'''-O-malonyltransferase from Perilla frutescens GI:17980232, Salvia splendens GI:17980234; contains Pfam profile PF02458 transferase family	0.000573244	putative DNA-binding protein [Arabidopsis thaliana] gb|AAG51594.1| putative DNA-binding protein [Arabidopsis thaliana] pir||E96714 probable DNA-binding protein T6L1.19 [imported] - Arabidopsis thaliana ref|NP_177064.1| basic helix-loop-helix (bHLH) family protein [Arabidopsis thaliana]
CV03088A1H07.f1	CV01024B1C04.f1	DV148113	unknown [Arabidopsis thaliana]	0.000579337	translocon-associated protein beta (TRAPB) family protein [Arabidopsis thaliana] gb|AAK62613.1| AT5g14030/MUA22_2 [Arabidopsis thaliana] gb|AAM62841.1| unknown [Arabidopsis thaliana] gb|AAM91058.1| AT5g14030/MUA22_2 [Arabidopsis thaliana]
CV03074B2A06.f1	CV01021A1B07.f1	DV129684	putative class I chitinase [Arabidopsis thaliana] gb|AAK59442.1| putative class I chitinase [Arabidopsis thaliana] gb|AAM44973.1| putative class I chitinase [Arabidopsis thaliana] gb|AAL37737.1| chitinase-like protein 1 [Arabidopsis thaliana] gb|AAL37736.1| chitinase-like protein 1 [Arabidopsis thaliana] gb|AAF29391.1| Contains similarity to a basic endochitinase from Arabidopis thaliana gb|AB023…	0.000582434	putative transcription factor [Arabidopsis thaliana] emb|CAB43914.1| putative transcription factor [Arabidopsis thaliana] dbj|BAC43254.1| putative transcription factor [Arabidopsis thaliana] gb|AAO64866.1| At4g29000 [Arabidopsis thaliana] ref|NP_194629.1| tesmin/TSO1-like CXC domain-containing protein [Arabidopsis thaliana] pir||T08955 hypothetical protein F19B15.30 - Arabidopsis thaliana
CV03047A1G06.f1	CV01016A1E10.f1	DV144762	rhodanese domain-containing protein-like [Oryza sativa (japonica cultivar-group)]	0.000610649	unknown protein [Arabidopsis thaliana] gb|AAO63845.1| unknown protein [Arabidopsis thaliana] emb|CAB62359.1| putative protein [Arabidopsis thaliana] ref|NP_190439.1| expressed protein [Arabidopsis thaliana] pir||T46214 hypothetical protein T8P19.210 - Arabidopsis thaliana
CV03098B2D04.f1	CV01027A2E08.f1	DV126429	Spurge Specific 1034	0.000627792	68414.m09237 mercaptopyruvate sulfurtransferase (MST1) (RDH1) identical to mercaptopyruvate sulfurtransferase GI:6009981 and thiosulfate sulfurtransferase GI:5834508 from [Arabidopsis thaliana]
CV03034B2D09.f1	CV01012A1D04.f1	DV135487	expressed protein [Arabidopsis thaliana] pir||H86313 protein F2H15.10 [imported] - Arabidopsis thaliana gb|AAF97267.1| F2H15.10 [Arabidopsis thaliana]	0.000644792	cassava specific 413
CV03061B2E10.f1	CV01018A1F05.f1W	DV118970	Spurge Specific 247	0.000649965	Spurge Specific 2442
CV03119B2B04.f1	CV02004B1G03.f1	DV138303	putative glycerol-3-phosphate dehydrogenase [Arabidopsis thaliana] gb|AAL36276.1| putative glycerol-3-phosphate dehydrogenase [Arabidopsis thaliana] emb|CAC69665.1| glycerol-3-phosphate dehydrogenase [Arabidopsis thaliana] gb|AAB84336.1| glycerol-3-phosphate dehydrogenase [Arabidopsis thaliana] pir||T00810 glycerol-3-phosphate dehydrogenase [imported] - Arabidopsis thaliana ref|NP_181685.1| NAD-d…	0.000652273	putative Rieske Fe-S protein precursor [Solanum tuberosum]
CV03129B1A06.f1	CV02006B1F06.f1	DV138915	putative ABC transporter protein [Arabidopsis thaliana]	0.000663777	DNA mismatch repair protein MutS2-like [Arabidopsis thaliana] ref|NP_200220.1| DNA mismatch repair MutS family protein [Arabidopsis thaliana]
CV01016B1D12.f1	CV01004A1C05.f1	DV124045	unknown protein [Arabidopsis thaliana]	0.000670528	Spurge Specific 3519
CV03088B2E09.f1	CV01025A1A07.f1	DV455669	unknown protein; 3469-5622 [Arabidopsis thaliana]	0.000674102	Spurge Specific 305
CV03061B2E09.f1	CV01018A1F05.f1BS	DV151173	ribosomal protein L3 family protein [Arabidopsis thaliana] sp|Q9LRN8|RK3B_ARATH 50S ribosomal protein L3-2, chloroplast precursor	0.000687091	elicitor-inducible cytochrome P450 [Nicotiana tabacum]
CV03088B1F05.f1	CV01024B1H12.f1	DV129454	expressed protein [Arabidopsis thaliana]	0.000690118	Spurge Specific 3788
CV03057A2D11.f1	CV01017B1B04.f1	DV125326	adenine phosphoribosyltransferase (EC 2.4.2.7)-like protein [Arabidopsis thaliana]	0.000699999	putative protein [Arabidopsis thaliana] gb|AAN15373.1| putative protein [Arabidopsis thaliana] gb|AAK62439.1| putative protein [Arabidopsis thaliana] ref|NP_191718.1| F-box family protein [Arabidopsis thaliana] pir||T47951 hypothetical protein F2A19.190 - Arabidopsis thaliana
CV03127B1H02.f1	CV02005B2H09.f1D	DV125447	At2g05250/F5G3.15 [Arabidopsis thaliana] gb|AAD29062.1| expressed protein [Arabidopsis thaliana] gb|AAD29061.1| hypothetical protein [Arabidopsis thaliana] gb|AAL10496.1| At2g05250/F5G3.15 [Arabidopsis thaliana] pir||D84466 hypothetical protein At2g05250 [imported] - Arabidopsis thaliana ref|NP_565322.1| DNAJ heat shock N-terminal domain-containing protein [Arabidopsis thaliana] ref|NP_565321.1| …	0.000700267	2,3-bisphosphoglycerate-independent phosphoglycerate mutase (Phosphoglyceromutase) (BPG-independent PGAM) (PGAM-I) pir||S60473 phosphoglycerate mutase (EC 5.4.2.1), 2, 3-bisphosphoglycerate-independent - common ice plant gb|AAA86979.1| phosphoglyceromutase
CV03064B1H03.f1	CV01019A1B05.f1	DV458709	unknown protein [Oryza sativa (japonica cultivar-group)] dbj|BAC79848.1| unknown protein [Oryza sativa (japonica cultivar-group)]	0.000708241	Spurge Specific 3232
CV03007A2G12.f1	CV01008A1B12.f1B	DV141955	pantoate--beta-alanine ligase [Lotus corniculatus var. japonicus] sp|O24035|PANC_LOTJA Pantoate--beta-alanine ligase precursor (Pantothenate synthetase) (Pantoate activating enzyme)	0.000727893	At2g28670 [Arabidopsis thaliana] gb|AAO22706.1| putative fibroin protein [Arabidopsis thaliana] gb|AAD24368.1| putative disease resistance response protein [Arabidopsis thaliana] pir||G84687 probable disease resistance response protein [imported] - Arabidopsis thaliana ref|NP_180435.1| disease resistance-responsive family protein / fibroin-related [Arabidopsis thaliana]
CV03109A2B12.f1	CV01028B2C07.f1	DV118816	Spurge Specific 234	0.000732102	cassava specific 279
CV02019B1H06.f1	CV01007A1F01.f1	DV149335	unnamed protein product [Arabidopsis thaliana]	0.000747403	unknown protein [Arabidopsis thaliana] gb|AAL36256.1| unknown protein [Arabidopsis thaliana] emb|CAB79247.1| hypothetical protein [Arabidopsis thaliana] emb|CAA19807.1| hypothetical protein [Arabidopsis thaliana] pir||T05123 hypothetical protein F7H19.100 - Arabidopsis thaliana ref|NP_567673.1| expressed protein [Arabidopsis thaliana]
CV03039B2D09.f1	CV01014A1C03.f1	DV156063	cell division control protein, putative; 15914-18846 [Arabidopsis thaliana] pir||D96577 hypothetical protein F22G10.25 [imported] - Arabidopsis thaliana ref|NP_175775.1| calcineurin-like phosphoesterase family protein [Arabidopsis thaliana]	0.000748415	putative ubiquitin conjugating enzyme [Oryza sativa (japonica cultivar-group)] dbj|BAB89662.1| putative ubiquitin conjugating enzyme [Oryza sativa (japonica cultivar-group)] dbj|BAB92885.1| putative ubiquitin conjugating enzyme [Oryza sativa (japonica cultivar-group)]
CV03036B1D08.f1	CV01012B2G03.f1	DV145222	Spurge Specific 4400	0.000751343	At4g24930 [Arabidopsis thaliana] gb|AAM13197.1| unknown protein [Arabidopsis thaliana] emb|CAB79402.1| hypothetical protein [Arabidopsis thaliana] emb|CAB36735.1| hypothetical protein [Arabidopsis thaliana] pir||T05514 hypothetical protein F13M23.70 - Arabidopsis thaliana ref|NP_194223.1| thylakoid lumenal 17.9 kDa protein, chloroplast [Arabidopsis thaliana] sp|Q9SW33|TL1Y_ARATH Thylakoid lumenal…
CV03050B1F12.f1S	CV01016B2F08.f1	DV122917	vegetative storage protein win4.5 - western balsam poplar x cottonwood (fragment) gb|AAA16342.1| vegetative storage protein [Populus balsamifera subsp. trichocarpa x Populus deltoides]	0.000779923	unknown protein [Arabidopsis thaliana] gb|AAO42205.1| unknown protein [Arabidopsis thaliana] emb|CAB78703.1| hypothetical protein [Arabidopsis thaliana] emb|CAB10436.1| hypothetical protein [Arabidopsis thaliana] pir||B71433 hypothetical protein - Arabidopsis thaliana ref|NP_193394.1| zinc finger (C2H2 type) family protein [Arabidopsis thaliana]
CV03009B2D04.f1S	CV01008B1G12.f1	DV141930	Spurge Specific 4058	0.000794228	68414.m09191 curculin-like (mannose-binding) lectin family protein low similarity to ser/thr protein kinase from Zea mays [GI:2598067]; contains Pfam lectin (probable mannose binding) domain PF01453
CV03058B1F11.f1	CV01017B1E03.f1	DV150771	Spurge Specific 2325	0.000809011	Spurge Specific 1136
CV03059A2H11.f1	CV01017B2C08.f1	DV127634	secretory carrier membrane protein, putative [Arabidopsis thaliana] pir||G86444 probable secretory carrier membrane protein [imported] - Arabidopsis thaliana gb|AAG50798.1| secretory carrier membrane protein, putative [Arabidopsis thaliana] ref|NP_174485.1| secretory carrier membrane protein (SCAMP) family protein [Arabidopsis thaliana]	0.000818357	ferredoxin family protein [Arabidopsis thaliana] pir||A86451 probable ferredoxin, 13117-10969 [imported] - Arabidopsis thaliana gb|AAG51248.1| ferredoxin, putative; 13117-10969 [Arabidopsis thaliana] gb|AAL87281.1| putative ferredoxin protein [Arabidopsis thaliana] gb|AAM45127.1| putative ferredoxin protein [Arabidopsis thaliana]
CV01017B2A08.f1	CV01004A2E08.f1	DV152784	Spurge Specific 2550	0.000822212	Spurge Specific 3519
CV03090A1H01.f1S	CV01025B2E07.f1	DV117279	Hypothetical protein [Oryza sativa (japonica cultivar-group)] gb|AAN64137.1| Hypothetical protein [Oryza sativa (japonica cultivar-group)]	0.000845835	calcium-dependent calmodulin-independent protein kinase isoform 2 [Cicer arietinum]
CV01024A2B09.f1	CV01005B1D04.f1	DV137202	unnamed protein product [Arabidopsis thaliana] ref|NP_199839.1| pentatricopeptide (PPR) repeat-containing protein [Arabidopsis thaliana]	0.000883561	Pathogenesis-related homeodomain protein (PRHP) pir||T14917 homeotic protein PRHP - parsley gb|AAA62237.1| homeodomain protein
CV03039B1D02.f1	CV01013B2G03.f1	DV122842	flowering time control protein isoform rFCA-1 [Oryza sativa (indica cultivar-group)] ref|XP_450108.1| flowering time control protein isoform rFCA-1 [Oryza sativa (japonica cultivar-group)] gb|AAT72462.1| FCA gamma protein [Oryza sativa (japonica cultivar-group)] dbj|BAD20100.1| Flowering time control protein FCA gamma-like [Oryza sativa (japonica cultivar-group)]	0.000895476	receptor serine/threonine kinase PR5K-like [Oryza sativa (japonica cultivar-group)]
CV01017B1A11.f1	CV01004A2B10.f1	DV112828	ubiquitin-conjugating enzyme, putative [Arabidopsis thaliana] gb|AAM60888.1| E2, ubiquitin-conjugating enzyme, putative [Arabidopsis thaliana]	0.000903969	Spurge Specific 3519
CV03044B2F01.f1	CV01015B1G10.f1	DV122758	Spurge Specific 680	0.00092185	Spurge Specific 281
CV03085A1G03.f1	CV01023A2D09.f1	DV138784	Spurge Specific 3719	0.000939272	acyl-CoA binding family protein [Arabidopsis thaliana] gb|AAF64540.1| unknown protein [Arabidopsis thaliana] gb|AAP21266.1| At3g05420 [Arabidopsis thaliana]
CV03008A1G11.f1	CV01008A2A07.f1	DV142433	hypothetical protein [Arabidopsis thaliana] pir||B84616 hypothetical protein At2g22730 [imported] - Arabidopsis thaliana	0.000941516	cassava specific 930
CV03041A2C07.f1	CV01014B1F03.f1	DV131636	RAD23 protein [Lycopersicon esculentum]	0.00096294	68418.m07671 leo1-like family protein weak similarity to SP|P38439 LEO1 protein {Saccharomyces cerevisiae}; contains Pfam profile PF04004: Leo1-like protein; supporting cDNA gi|21929714|gb|AF490422.1|
CV03093A1E02.f1	CV01026B1F12.f1	DV140553	Spurge Specific 3908	0.000981435	Spurge Specific 1210
CV02005A2E01.f1	CV01006A1F08.f1	DV137833	putative HAM1 protein [Arabidopsis thaliana] ref|NP_567410.1| inosine triphosphate pyrophosphatase, putative / HAM1 family protein [Arabidopsis thaliana]	0.000992243	putative copia-like retrotransposon polyprotein [Oryza sativa]
CV03031A1B09.f1	CV01011B1B03.f1	DV122060	OSJNBa0060D06.17 [Oryza sativa (japonica cultivar-group)]	0.00100946	unknown [Arabidopsis thaliana] gb|AAL34192.1| unknown protein [Arabidopsis thaliana] gb|AAK59496.1| unknown protein [Arabidopsis thaliana] ref|NP_565230.1| expressed protein [Arabidopsis thaliana] gb|AAD55471.1| Unknown protein [Arabidopsis thaliana] pir||H96832 hypothetical protein F18B13.21 [imported] - Arabidopsis thaliana
CV01017A2C04.f1	CV01004A1F10.f1	DV134329	putative polyprotein [Oryza sativa (japonica cultivar-group)] gb|AAU89150.1| integrase core domain containing protein [Oryza sativa (japonica cultivar-group)] gb|AAR87163.1| putative polyprotein [Oryza sativa (japonica cultivar-group)]	0.00101601	Spurge Specific 3519
CV03114A1F05.f1	CV02004A2A06.f1	DV448511	68415.m04801 nodulin MtN3 family protein similar to MtN3 GI:1619602 (root nodule development) from [Medicago truncatula]	0.00102308	At1g64650 [Arabidopsis thaliana] gb|AAS47630.1| At1g64650 [Arabidopsis thaliana] ref|NP_176646.1| expressed protein [Arabidopsis thaliana]
CV03069A2C07.f1	CV01019B2C03.f2	DV133032	ABI3-interacting protein 2 [Arabidopsis thaliana] gb|AAL91218.1| ABI3-interacting protein 2 [Arabidopsis thaliana] ref|NP_197591.1| zinc finger (C3HC4-type RING finger) family protein [Arabidopsis thaliana]	0.00103727	Spurge Specific 1056
CV03047B2D06.f1W	CV01016A2D03.f1	DV125371	putative protein [Arabidopsis thaliana] pir||T49916 hypothetical protein T24H18.190 - Arabidopsis thaliana	0.00105043	Spurge Specific 1372
CV01021B1G06.f1	CV01005A1H02.f1	DV153377	At3g53110 [Arabidopsis thaliana] gb|AAO00804.1| RNA helicase -like protein [Arabidopsis thaliana] emb|CAB64214.1| RNA helicase-like protein [Arabidopsis thaliana] ref|NP_190879.1| DEAD/DEAH box helicase, putative [Arabidopsis thaliana] pir||T46157 RNA helicase-like protein - Arabidopsis thaliana	0.00105217	Spurge Specific 3519
CV03086A1F08.f1	CV01023B1F04.f1	DV441326	cassava specific 303	0.00107587	Spurge Specific 2293
CV03080A1H04.f1aa	CV01021B2F02.f1	DV454112	beta-mannosidase enzyme [Lycopersicon esculentum] gb|AAL37719.1| beta-mannosidase [Lycopersicon esculentum]	0.00107804	Spurge Specific 3699
CV03081A2C07.f1	CV01022A2B09.f1	DV149258	MutT domain protein-like [Oryza sativa (japonica cultivar-group)] dbj|BAD37816.1| MutT domain protein-like [Oryza sativa (japonica cultivar-group)]	0.00108348	OSJNBa0027P08.5 [Oryza sativa (japonica cultivar-group)] ref|XP_472640.1| OSJNBa0027P08.5 [Oryza sativa (japonica cultivar-group)]
CV03021A1G05.f1	CV01010A1E07.f1	DV154999	Similar to oxygenases [Arabidopsis thaliana] pir||C86289 hypothetical protein T16N11.5 - Arabidopsis thaliana ref|NP_173007.1| oxidoreductase, 2OG-Fe(II) oxygenase family protein [Arabidopsis thaliana]	0.00110651	At1g17330 [Arabidopsis thaliana] gb|AAO00736.1| unknown protein [Arabidopsis thaliana] ref|NP_173176.1| metal-dependent phosphohydrolase HD domain-containing protein-related [Arabidopsis thaliana]
CV03128B1C12.f1	CV02006A2E03.f1	DV129111	caffeic acid O-methyltransferase II [Nicotiana tabacum]	0.00111163	Spurge Specific 1668
CV03022A1H12.f1	CV01010A2A12.f1	DV155396	Spurge Specific 2863	0.00113468	Spurge Specific 2450
CV01019B2C03.f2	CV01004B2C02.f1	DV123673	protein kinase AKINbetagamma-2 [Zea mays]	0.00113857	Spurge Specific 3519
CV03035B1C03.f1	CV01012A2C12.f1	DV140702	hypothetical protein MG10348.4 [Magnaporthe grisea 70-15] ref|XP_366128.1| hypothetical protein MG10348.4 [Magnaporthe grisea 70-15]	0.00114079	chloroplast-specific ribosomal protein [Lycopersicon esculentum]
CV03044B1F02.f1	CV01015B1G08.f1	DV147703		0.00116399	Spurge Specific 3473
CV03031B1F02.f1	CV01011B1H12.f1BS	DV140869	endosomal protein-like [Arabidopsis thaliana]	0.00116484	unnamed protein product [Arabidopsis thaliana]
CV03003A1E10.f1	CV01007B1E02.f1	DV121658	NADH glutamate synthase isoform 2 [Phaseolus vulgaris]	0.0011734	cassava specific 1538
CV03029B1A11.f1	CV01011A2A02.f1	DV151017	WD-40 repeat protein MSI1 gb|AAB70241.1| WD-40 repeat protein [Lycopersicon esculentum] pir||T04324 G1/S transition control protein-binding protein MSI1 - tomato	0.00118114	cassava specific 1376
CV01019A2H09.f1	CV01004B2B01.f1	DV457721	unknown protein [Arabidopsis thaliana]	0.0011823	Spurge Specific 3519
CV03014B2D07.f1	CV01009A2C08.f1	DV113898	Spurge Specific 1934	0.0012332	Spurge Specific 121
CV03009A1E04.f1	CV01008A2H12.f1	DV137840	homeobox-leucine zipper protein 14 (HAT14) / HD-ZIP protein 14 [Arabidopsis thaliana]	0.001236	Spurge Specific 4038
CV03031B1B09.f1W	CV01011B1H03.f1	DV142643	putative protein [Arabidopsis thaliana]	0.00124238	beta-adaptin-like protein A [Arabidopsis thaliana] gb|AAF61671.1| beta-adaptin-like protein A [Arabidopsis thaliana] ref|NP_196710.1| adaptin family protein [Arabidopsis thaliana] pir||T48508 beta-adaptin-like protein A - Arabidopsis thaliana
CV03112B1C02.f1	CV02003B1C03.f1	DV140706	isoflavone reductase-like protein pir||T11035 probable 2'-hydroxyisoflavone reductase (EC 1.3.1.45) - white lupine sp|P52581|IFRI_LUPAL Isoflavone reductase homolog	0.00125989	unknown protein [Oryza sativa (japonica cultivar-group)]
CV03043B2D07.f1	CV01015A2D03.f1	DV146570	Glutamate receptor 2.7 precursor (Ligand-gated ion channel 2.7)	0.00126065	expressed protein [Arabidopsis thaliana] ref|NP_849409.1| expressed protein [Arabidopsis thaliana]
CV03037B1C02.f1	CV01013A2A07.f1	DV124859	leucine-rich repeat receptor-like kinase [Ipomoea batatas]	0.00129152	Spurge Specific 2813
CV03043A2H11.f1	CV01015A2A07.f1	DV445354	UDP-glucose:salicylic acid glucosyltransferase [Nicotiana tabacum]	0.00129199	zinc finger, MYND domain containing 15 [Homo sapiens] sp|Q9H091|ZM15_HUMAN Zinc finger MYND domain containing protein 15 emb|CAB66827.1| hypothetical protein [Homo sapiens]
CV03080A1F02.f1	CV01021B2E01.f1	DV130511	unknown protein [Arabidopsis thaliana]	0.00133896	putative DKFZP564O0463 protein [Oryza sativa (japonica cultivar-group)]
CV01019A1B07.f1	CV01004B1E02.f1	DV117981	Spurge Specific 173	0.00135436	Spurge Specific 3519
CV03041B1G10.f1	CV01014B2B02.f1	DV147196	unknown protein [Arabidopsis thaliana] gb|AAM20458.1| unknown protein [Arabidopsis thaliana] ref|NP_567650.2| expressed protein [Arabidopsis thaliana]	0.00137677	serpin-like protein [Citrus x paradisi]
CV03036B1E05.f1	CV01012B2G04.f1	DV150411	Spurge Specific 2268	0.00138481	hypothetical membrane protein-1 [Marchantia polymorpha]
CV03016B1A05.f1	CV01009A2D07.f1	DV441349	cassava specific 308	0.00140731	putative peroxidase [Arabidopsis thaliana] dbj|BAB09977.1| peroxidase [Arabidopsis thaliana] sp|Q9FLC0|PE52_ARATH Peroxidase 52 precursor (Atperox P52) (ATP49) ref|NP_196153.1| peroxidase, putative [Arabidopsis thaliana]
CV03082A2D12.f1	CV01022B1D11.f1	DV118779	transcription initiation factor IIB-2 / general transcription factor TFIIB-2 (TFIIB2) [Arabidopsis thaliana] sp|Q9SS44|TFB2_ARATH Transcription initiation factor IIB-2 (General transcription factor TFIIB-2) (AtTFIIB2) gb|AAF02810.1| transcription initiation factor IIB (TFIIB) [Arabidopsis thaliana] gb|AAK91437.1| AT3g10330/F14P13_7 [Arabidopsis thaliana] gb|AAL31139.1| AT3g10330/F14P13_7 [Arabido…	0.00143301	expressed protein [Arabidopsis thaliana]
CV03049B1C12.f1	CV01016B1E01.f1	DV125802	68417.m04680 zinc finger (GATA type) family protein GATA transcription factor 3, Arabidopsis thaliana, gb:Y13650	0.0014944	At1g28060/F13K9_16 [Arabidopsis thaliana] ref|NP_174127.1| small nuclear ribonucleoprotein family protein / snRNP family protein [Arabidopsis thaliana] pir||C86406 88.6K hypothetical protein F13K9.16 - Arabidopsis thaliana gb|AAG51492.1| hypothetical protein [Arabidopsis thaliana]
CV03021B1G06.f1	CV01010A1G08.f1	DV153922	putative linker histone H1 variant protein [Beta vulgaris]	0.00151514	number
CV03059A1D04.f1	CV01017B1H11.f1	DV136458	putative F-box protein family [Arabidopsis thaliana] dbj|BAC42921.1| unknown protein [Arabidopsis thaliana] ref|NP_566277.2| F-box family protein [Arabidopsis thaliana]	0.00153854	Expressed protein [Arabidopsis thaliana] ref|NP_565451.1| expressed protein [Arabidopsis thaliana]
CV03077B2F07.f1	CV01021A2E02.f1	DV120515	Spurge Specific 610	0.00154683	cassava specific 1087
CV03034B2C10.f1	CV01012A1C12.f1	DV136758	At1g08970/F7G19_16 [Arabidopsis thaliana] gb|AAM63073.1| putative transcription factor [Arabidopsis thaliana] gb|AAM83224.1| At1g08970/F7G19_16 [Arabidopsis thaliana] ref|NP_973796.1| CCAAT-box binding transcription factor Hap5a, putative [Arabidopsis thaliana] ref|NP_973797.1| CCAAT-box binding transcription factor Hap5a, putative [Arabidopsis thaliana] ref|NP_172371.1| CCAAT-box binding transcr…	0.00154762	unknown protein [Arabidopsis thaliana] gb|AAN31881.1| unknown protein [Arabidopsis thaliana] gb|AAM63815.1| unknown [Arabidopsis thaliana] gb|AAO00904.1| unknown protein [Arabidopsis thaliana] gb|AAL61925.1| unknown protein [Arabidopsis thaliana] ref|NP_566328.1| expressed protein [Arabidopsis thaliana]
CV03089B1E12.f1	CV01025B1D08.f1	DV139060	p300/CBP acetyltransferase-related protein 2 [Arabidopsis thaliana]	0.00155336	lipoxygenase [Corylus avellana]
CV03040A1D02.f1	CV01014A1D04.f1	DV133519	calcium-binding protein [Lotus corniculatus var. japonicus]	0.00156662	unknown [Arabidopsis thaliana]
CV03126B2C02.f1	CV02005B2A11.f1	DV152384	68418.m06809 basic helix-loop-helix (bHLH) family protein similar to unknown protein (pir |B71406)	0.00156866	Argonaute (AGO1)-like protein [imported] - Arabidopsis thaliana
CV03042B1C08.f1	CV01015A1B05.f1	DV450850	hypothetical protein CNBM0210 [Cryptococcus neoformans var. neoformans B-3501A]	0.00157816	60S ribosomal protein L18a gb|AAK25759.1| ribosomal protein L18a [Castanea sativa]
CV03117A2A05.f1S	CV02004B1A05.f1	DV131831	senescence-associated protein din1, dark-inducible - radish dbj|BAA20356.1| din1 [Raphanus sativus]	0.00159229	cassava specific 841
CV03088A2B06.f1S	CV01024B1D05.f1	DV441989	peroxidase [Populus trichocarpa]	0.00160838	endomembrane protein 70, putative TM4 family;
CV03099A2F04.f1	CV01027A2F08.f1	DV126022	WD-40 repeat protein-like [Arabidopsis thaliana] gb|AAO30083.1| Unknown protein [Arabidopsis thaliana] gb|AAN72058.1| expressed protein [Arabidopsis thaliana] ref|NP_566519.1| transducin family protein / WD-40 repeat family protein [Arabidopsis thaliana]	0.00161007	D111/G-patch domain-containing protein [Arabidopsis thaliana] ref|NP_850884.1| D111/G-patch domain-containing protein [Arabidopsis thaliana]
CV03008B1H05.f1	CV01008A2G02.f1	DV142348	mitochondrial substrate carrier family protein [Arabidopsis thaliana]	0.00161262	auxin-responsive family protein similar to indole-3-acetic acid induced protein ARG7 (SP:P32295) [Vigna radiata]
CV03062A1D06.f1	CV01018A1G02.f1	DV135418	unknown protein [Arabidopsis thaliana] gb|AAO22750.1| unknown protein [Arabidopsis thaliana] emb|CAC07920.1| putative protein [Arabidopsis thaliana] ref|NP_190797.1| calmodulin-binding family protein [Arabidopsis thaliana] pir||T46099 hypothetical protein T25B15.60 - Arabidopsis thaliana	0.00162896	histone deacetylase, putative [Arabidopsis thaliana]
CV03086B2C08.f1	CV01023B2D10.f1	DV128917	ATP-dependent RNA helicase-like protein [Arabidopsis thaliana]	0.0016386	hypothetical protein UM00019.1 [Ustilago maydis 521] ref|XP_397634.1| hypothetical protein UM00019.1 [Ustilago maydis 521]
CV03133B2H01.f1	CV02007B1B07.f1	DV126744	unnamed protein product [Arabidopsis thaliana]	0.00164609	Spurge Specific 2958
CV03061A1F09.f1	CV01018A1D01.f1	DV135375	putative receptor protein kinase [Arabidopsis thaliana] ref|NP_197965.1| leucine-rich repeat family protein / protein kinase family protein [Arabidopsis thaliana] gb|AAD40144.1| contains similarity to protein kinase domains (Pfam F00069, Score=162.6, E=6.8e-45, N=1) and leucien rich repeats (Pfam PF00560, Score=210.7, E=2.2e-59, N=10) [Arabidopsis thaliana]	0.00170391	Spurge Specific 2235
CV03025A2B11.f1	CV01010B1D09.f1	DV126605	Spurge Specific 1054	0.0017339	putative 9-cis-epoxycarotenoid dioxygenase [Chorispora bungeana]
CV03007B2G04.f1	CV01008A1E08.f1	DV125719	Acid phosphatase precursor 1 emb|CAA39370.1| acid phosphatase [Lycopersicon esculentum] pir||T06587 acid phosphatase (EC 3.1.3.2) 1 - tomato gb|AAA34135.1| acid phosphatase type 5 gb|AAA34134.1| acid phosphatase type 1 prf||1908427A acid phosphatase 1	0.00174695	nodulin-like protein [Gossypium hirsutum]
CV03052A1G08.f1	CV01017A1E04.f1	DV151242	unnamed protein product [Arabidopsis thaliana] ref|NP_200569.1| protein kinase family protein [Arabidopsis thaliana]	0.00174848	receptor-like protein kinase [Arabidopsis thaliana]
CV03127A2H07.f1	CV02005B2E06.f1	DV154849	hypothetical protein FG08708.1 [Gibberella zeae PH-1] ref|XP_388884.1| hypothetical protein FG08708.1 [Gibberella zeae PH-1]	0.00175137	pol polyprotein [Citrus x paradisi]
CV03040B2A11.f1	CV01014A2G04.f1	DV126436	blind [Lycopersicon esculentum]	0.00175514	60S ribosomal protein L15 (RPL15A) [Arabidopsis thaliana] sp|O23515|RL15_ARATH 60S ribosomal protein L15 pir||E71434 ribosomal protein L15.DL4385C, cytosolic - Arabidopsis thaliana emb|CAB10447.1| ribosomal protein [Arabidopsis thaliana] emb|CAB78714.1| ribosomal protein [Arabidopsis thaliana] gb|AAK44167.1| putative ribosomal protein [Arabidopsis thaliana] gb|AAL24229.1| AT4g16720/dl4385c [Arabi…
CV03049A1C08.f1	CV01016B1B04.f1	DV153339	putative short chain alcohol dehydrogenase [Arabidopsis thaliana] gb|AAO22710.1| putative short chain alcohol dehydrogenase [Arabidopsis thaliana] dbj|BAA98195.1| short chain alcohol dehydrogenase-like [Arabidopsis thaliana] ref|NP_196225.1| tropinone reductase, putative / tropine dehydrogenase, putative [Arabidopsis thaliana]	0.0018174	putative protein [Arabidopsis thaliana] pir||T46155 hypothetical protein T4D2.20 - Arabidopsis thaliana ref|NP_190877.1| HECT-domain-containing protein / ubiquitin-transferase family protein / IQ calmodulin-binding motif-containing protein [Arabidopsis thaliana]
CV03120A2G10.f1	CV02004B1H01.f1B	DV140395	unknown [Malus x domestica]	0.00181969	ketol-acid reductoisomerase [Arabidopsis thaliana] sp|Q05758|ILV5_ARATH Ketol-acid reductoisomerase, chloroplast precursor (Acetohydroxy-acid reductoisomerase) (Alpha-keto-beta-hydroxylacil reductoisomerase) pir||T45681 ketol-acid reductoisomerase - Arabidopsis thaliana emb|CAA49506.1| ketol-acid reductoisomerase [Arabidopsis thaliana] emb|CAB68199.1| ketol-acid reductoisomerase [Arabidopsis thal…
CV03070B2E06.f1	CV01020A1E02.f1	DV153697	unknown protein [Arabidopsis thaliana]	0.00182581	At3g12156 [Arabidopsis thaliana]
CV03111A2H05.f1	CV02003A1D10.f1	DV147254	Spurge Specific 1875	0.00183407	Spurge Specific 61
CV03089A1G04.f2S	CV01025A2A06.f1BW	DV446957	68418.m02041 ADP, ATP carrier protein, mitochondrial, putative / ADP/ATP translocase, putative / adenine nucleotide translocator, putative similar to SWISS-PROT:Q09188 ADP,ATP carrier protein (ADP/ATP translocase) [Schizosaccharomyces pombe]; contains Pfam profile: PF00153 mitochondrial carrier protein	0.00186	expansin 3 [Malus x domestica]
CV03049B1E02.f1	CV01016B1E11.f1	DV121173	Spurge Specific 636	0.00187544	hypothetical protein [Arabidopsis thaliana] gb|AAT68736.1| hypothetical protein At2g29950 [Arabidopsis thaliana] ref|NP_180556.1| expressed protein [Arabidopsis thaliana] pir||T02490 hypothetical protein At2g29950 [imported] - Arabidopsis thaliana
CV01019A2C08.f1	CV01004B1H06.f1	DV452983	hypothetical protein FG06392.1 [Gibberella zeae PH-1] ref|XP_386568.1| hypothetical protein FG06392.1 [Gibberella zeae PH-1]	0.00187554	Spurge Specific 3519
CV03041A1C10.f1W	CV01014B1D09.f1	DV146582	putative myb transcription factor [Oryza sativa (japonica cultivar-group)]	0.00188192	putative Heterogeneous nuclear ribonucleoproteins A1 homolog [Oryza sativa (japonica cultivar-group)] dbj|BAD54495.1| putative Heterogeneous nuclear ribonucleoproteins A1 homolog [Oryza sativa (japonica cultivar-group)]
CV03111B2F09.f1W	CV02003A1H03.f1	DV129835	Spurge Specific 1363	0.00188318	cassava specific 1072
CV03109A1E04.f1	CV01028B2B03.f1	DV126463	68414.m05153 expressed protein	0.00189451	calcium-dependent protein kinase, putative / CDPK, putative similar to calcium/calmodulin-dependent protein kinase CaMK3 [Nicotiana tabacum] gi|16904226|gb|AAL30820
CV03088A2H03.f1	CV01024B1F07.f1	DV136732	ribonucleoprotein 1 [Arabidopsis thaliana] ref|NP_193166.2| heterogeneous nuclear ribonucleoprotein, putative / hnRNP, putative [Arabidopsis thaliana]	0.00190345	Spurge Specific 225
CV03106A1B01.f1	CV01028B1D11.f1	DV456416	cassava specific 1499	0.001926	hypothetical protein FG10347.1 [Gibberella zeae PH-1] ref|XP_390523.1| hypothetical protein FG10347.1 [Gibberella zeae PH-1]
CV03082A2H03.f1aaB	CV01022B1D12.f1B	DV148576	Taxane 10-beta-hydroxylase (5-alpha-taxadienol-10-beta-hydroxylase) (Cytochrome P450 725A1) gb|AAK00946.1| 5-alpha-taxadienol-10-beta-hydroxylase [Taxus cuspidata]	0.00193759	oxidoreductase [Setaria italica]
CV03085A1H06.f1	CV01023A2F09.f1	DV127125	Spurge Specific 1105	0.00194875	membrane located receptor-like protein [Nicotiana tabacum]
CV03036A2D09.f2	CV01012B2A05.f1	DV132441	OSJNBa0081C01.7 [Oryza sativa (japonica cultivar-group)] emb|CAD41208.2| OSJNBa0074L08.19 [Oryza sativa (japonica cultivar-group)] ref|XP_473271.1| OSJNBa0074L08.19 [Oryza sativa (japonica cultivar-group)]	0.00195599	hypothetical protein [Neurospora crassa] gb|EAA35725.1| hypothetical protein [Neurospora crassa]
CV03108A2G12.f1	CV01028B1H10.f1	DV144197	putative RNA helicase [Arabidopsis thaliana] gb|AAL67014.1| putative RNA helicase [Arabidopsis thaliana] ref|NP_174527.2| RNA helicase, putative [Arabidopsis thaliana]	0.00196612	At1g24510/F21J9_150 [Arabidopsis thaliana] gb|AAL91625.1| At1g24510/F21J9_150 [Arabidopsis thaliana] sp|O04450|TCPE_ARATH T-complex protein 1, epsilon subunit (TCP-1-epsilon) (CCT-epsilon) ref|NP_173859.1| T-complex protein 1 epsilon subunit, putative / TCP-1-epsilon, putative / chaperonin, putative [Arabidopsis thaliana] gb|AAF97977.1| F21J9.17 [Arabidopsis thaliana]
CV03089A1F05.f2	CV01025A1H12.f1	DV133961	hypothetical protein F28D10_40 - Arabidopsis thaliana	0.00196827	importin alpha [Lycopersicon esculentum] pir||T04329 importin alpha - tomato sp|O22478|IMA_LYCES Importin alpha subunit (Karyopherin alpha subunit) (KAP alpha)
CV03093B2G03.f1	CV01026B2H03.f1	DV444742	cassava specific 18	0.00198506	68417.m01375 expressed protein
CV03056B1G01.f1	CV01017B1A08.f1	DV133100	putative DNA-binding protein [Arabidopsis thaliana] gb|AAL59983.1| putative DNA-binding protein [Arabidopsis thaliana] gb|AAG52041.1| putative DNA-binding protein; 36199-34606 [Arabidopsis thaliana] gb|AAG51581.1| putative DNA-binding protein [Arabidopsis thaliana] pir||H96712 probable DNA-binding protein T6L1.1 [imported] - Arabidopsis thaliana ref|NP_564944.1| basic helix-loop-helix (bHLH) fami…	0.00200295	putative ATP-dependent Clp protease ATP-binding subunit ClpX1 [Arabidopsis thaliana] gb|AAK59608.1| putative ATP-dependent Clp protease ATP-binding subunit ClpX1 [Arabidopsis thaliana] dbj|BAB09797.1| ATP-dependent Clp protease regulatory subunit CLPX [Arabidopsis thaliana] ref|NP_568792.1| ATP-dependent Clp protease ATP-binding subunit ClpX1 (CLPX) [Arabidopsis thaliana]
CV03052B1G10.f1	CV01017A1F01.f1	DV125920	unknown protein [Oryza sativa (japonica cultivar-group)] gb|AAS79766.1| unknown protein [Oryza sativa (japonica cultivar-group)]	0.00201049	unknown protein [Arabidopsis thaliana] dbj|BAA95750.1| unnamed protein product [Arabidopsis thaliana] gb|AAO64110.1| unknown protein [Arabidopsis thaliana] ref|NP_189539.1| expressed protein [Arabidopsis thaliana]
CV03123B1F06.f1	CV02004B2H06.f1	DV133149	At1g66140/F15E12_19 [Arabidopsis thaliana] gb|AAL24195.1| At1g66140/F15E12_19 [Arabidopsis thaliana] gb|AAL06967.1| At1g66140/F15E12_19 [Arabidopsis thaliana] sp|Q39263|ZFP4_ARATH Zinc finger protein 4 gb|AAG51296.1| C2H2-type zinc finger protein, putative [Arabidopsis thaliana] pir||B96686 probable C2H2-type zinc finger protein F15E12.19 [imported] - Arabidopsis thaliana ref|NP_176788.1| zinc fi…	0.00202154	Potential phospholipid-transporting ATPase 9 (Aminophospholipid flippase 9) gb|AAD49973.1| Similar to gb|AF067820 ATPase II from Homo sapiens and is a member of PF|00122 E1-E2 ATPases family. [Arabidopsis thaliana] pir||F96711 hypothetical protein F24J5.6 [imported] - Arabidopsis thaliana ref|NP_177038.1| haloacid dehalogenase-like hydrolase family protein [Arabidopsis thaliana]
CV03094A1G06.f1	CV01026B2H05.f1	DV126772	putative protein [Arabidopsis thaliana] emb|CAB51411.1| putative protein [Arabidopsis thaliana] pir||T13018 hypothetical protein F8L21.60 - Arabidopsis thaliana ref|NP_192866.1| transducin family protein / WD-40 repeat family protein [Arabidopsis thaliana]	0.00203987	hypothetical protein MG08069.4 [Magnaporthe grisea 70-15] ref|XP_362486.1| hypothetical protein MG08069.4 [Magnaporthe grisea 70-15]
CV03131B1A12.f1	CV02007A1G08.f1BS	DV123152	protein F18O14.5 [imported] - Arabidopsis thaliana gb|AAF79454.1| F18O14.5 [Arabidopsis thaliana]	0.00204062	QDE3-like protein [Blumeria graminis]
CV03100B1D04.f1	CV01027B1F06.f1	DV454214	chlorophyll a/b-binding protein [Pisum sativum] pir||S33775 chlorophyll a/b-binding protein - garden pea	0.00208328	unknown [Arabidopsis thaliana]
CV03044A2B10.f1	CV01015B1B03.f1	DV127935	putative presenilin [Arabidopsis thaliana]	0.00208623	putative serine-glyoxylate aminotransferase [Fritillaria agrestis]
CV03047A2F02.f1	CV01016A1G10.f1BW	DV127873	HcrVf2 protein [Malus floribunda]	0.00208684	RSP67.2 [Raphanus sativus]
CV01027B1B08.f1	CV01005B1H03.f1	DV124148	unknown protein [Arabidopsis thaliana] gb|AAL59995.1| unknown protein [Arabidopsis thaliana] gb|AAM61212.1| unknown [Arabidopsis thaliana] ref|NP_563993.1| expressed protein [Arabidopsis thaliana]	0.00209768	Spurge Specific 2889
CV03026A1C05.f1S	CV01010B1H05.f1	DV139920	unknown protein [Arabidopsis thaliana] gb|AAF01557.1| unknown protein [Arabidopsis thaliana] gb|AAM64293.1| unknown [Arabidopsis thaliana] gb|AAO50540.1| unknown protein [Arabidopsis thaliana] gb|AAO41967.1| unknown protein [Arabidopsis thaliana] ref|NP_566150.1| expressed protein [Arabidopsis thaliana]	0.00210313	unknown [Arabidopsis thaliana] emb|CAB86418.1| hypothetical protein [Arabidopsis thaliana] gb|AAM10188.1| unknown protein [Arabidopsis thaliana] gb|AAL38325.1| unknown protein [Arabidopsis thaliana] pir||T48106 hypothetical protein F16M2.20 - Arabidopsis thaliana ref|NP_567140.1| expressed protein [Arabidopsis thaliana]
CV03009B1A11.f1	CV01008B1D07.f1	DR066715	Cyclophilin DR066715	0.0021064	chloroplast protein import component Toc159 [Pisum sativum]
CV02006A2F07.f1	CV01006A2C09.f1	DV124491	calreticulin [Trypanosoma congolense]	0.00215072	putative copia-like retrotransposon polyprotein [Oryza sativa]
CV03087B2G03.f1	CV01024A2H05.f1	DV441367	cassava specific 311	0.00218406	hypothetical protein [Arabidopsis thaliana] pir||A84420 hypothetical protein At2g01050 [imported] - Arabidopsis thaliana ref|NP_178215.1| hypothetical protein [Arabidopsis thaliana]
CV03018A2C05.f1	CV01009B2A05.f1	DV122254	hypothetical protein [Lycopersicon esculentum]	0.00219853	Spurge Specific 3028
CV03123B1H09.f1S	CV02005A1C12.f1	DV142789	RelA/SpoT protein, putative (RSH1) [Arabidopsis thaliana] gb|AAF37281.1| RSH1 [Arabidopsis thaliana]	0.00221076	Spurge Specific 4698
CV03067B2G11.f1	CV01019A2C09.f1	DV154246	protein phosphatase homolog [Gloeobacter violaceus PCC 7421] dbj|BAC88931.1| glr0990 [Gloeobacter violaceus PCC 7421]	0.00224069	Spurge Specific 293
CV01022B1E10.f1	CV01005A2E02.f1	DV150649	At1g26580 [Arabidopsis thaliana] pir||H86392 hypothetical protein T1K7.5 - Arabidopsis thaliana gb|AAS47629.1| At1g26580 [Arabidopsis thaliana] ref|NP_173980.1| expressed protein [Arabidopsis thaliana] gb|AAF98560.1| Contains similarity to a putative MYB family transcription factor gene T4M8.10 gi|4335752 from Arabidopsis thaliana BAC T4M8 gb|AC006284 and contains a Myb-like DNA-binding PF|00249 …	0.00225865	Spurge Specific 3519
CV03047B1G11.f1	CV01016A2C07.f1	DV130226	Spurge Specific 1399	0.00225975	receptor kinase-like protein [Arabidopsis thaliana] ref|NP_200963.1| protein kinase family protein [Arabidopsis thaliana]
CV03085B2A02.f1	CV01023B1B03.f1	DV449432	cassava specific 985	0.00227117	integral membrane family protein [Arabidopsis thaliana] emb|CAD83088.1| GONST4 Golgi Nucleotide sugar transporter [Arabidopsis thaliana]
CV03035B1F02.f1	CV01012A2G03.f1	DV141589	Spurge Specific 4027	0.00227255	rubisco expression protein, putative [Arabidopsis thaliana]
CV01023A2D09.f1	CV01005A2H07.f1	DV137000	Spurge Specific 3509	0.00228028	Spurge Specific 3519
CV01011A1D09.f1	CV01003B1B02.f1	DV123277	putative protein [Arabidopsis thaliana] emb|CAB37532.1| putative protein [Arabidopsis thaliana] pir||T05619 hypothetical protein F20D10.40 - Arabidopsis thaliana ref|NP_195505.1| expressed protein [Arabidopsis thaliana]	0.00229939	Spurge Specific 3519
CV03024A2C08.f1	CV01010A2F03.f1	DV133009	Spurge Specific 1651	0.00230247	hypothetical protein [Arabidopsis thaliana] emb|CAB10487.1| hypothetical protein [Arabidopsis thaliana] pir||B71439 hypothetical protein - Arabidopsis thaliana
CV03042A2D12.f1	CV01014B2H12.f1	DV114891	expressed protein [Arabidopsis thaliana] gb|AAL86309.1| putative phosphoesterase [Arabidopsis thaliana]	0.00232124	steroleosin-B [Sesamum indicum]
CV03011A2F09.f1	CV01009A1B10.f1	DV136983	unknown protein [Arabidopsis thaliana] dbj|BAA98072.1| unnamed protein product [Arabidopsis thaliana] ref|NP_200067.1| expressed protein [Arabidopsis thaliana] gb|AAL32625.1| Unknown protein [Arabidopsis thaliana] gb|AAN65114.1| Unknown protein [Arabidopsis thaliana]	0.00232142	Spurge Specific 1218
CV03056B1H02.f1	CV01017B1A09.f1	DV445428	ypr10 [Castanea sativa]	0.00233366	unknown protein [Arabidopsis thaliana] ref|NP_564443.1| exostosin family protein [Arabidopsis thaliana] gb|AAK96735.1| Unknown protein [Arabidopsis thaliana] gb|AAD39607.1| F23M19.7 [Arabidopsis thaliana] pir||H86466 protein F23M19.7 [imported] - Arabidopsis thaliana
CV03045A1F06.f1	CV01015B2C08.f1	DV445446	cassava specific 707	0.00234087	cassava specific 581
CV03035A1E05.f1	CV01012A1H01.f1	DV154701	At1g02150/T7I23.8 [Arabidopsis thaliana] gb|AAM19786.1| At1g02150/T7I23.8 [Arabidopsis thaliana]	0.00235641	Pyruvate kinase isozyme G, chloroplast
CV03064A1E07.f1	CV01018A2H11.f1	DV152077	putative 16kDa membrane protein [Nicotiana tabacum]	0.00237656	Spurge Specific 4615
CV03110B1E07.f1	CV02001X1G04.f1	DV149594	COG2070: Dioxygenases related to 2-nitropropane dioxygenase [Novosphingobium aromaticivorans DSM 12444]	0.00237816	Spurge Specific 219
CV03095A2E01.f1	CV01027A1C08.f1	DV446185	cassava specific 758	0.00240774	Spurge Specific 3216
CV03029B1D03.f1	CV01011A2A03.f1	DV124462	Spurge Specific 841	0.00242161	Euphorbia specific27
CV03129A1H12.f1	CV02006B1B10.f1	DV141218	unnamed protein product [Arabidopsis thaliana] ref|NP_198863.1| expressed protein [Arabidopsis thaliana] gb|AAL27516.1| AT5g40470/K21I16_20 [Arabidopsis thaliana]	0.00243523	At5g26960 [Arabidopsis thaliana] ref|NP_198048.1| kelch repeat-containing F-box family protein [Arabidopsis thaliana]
CV03028B1D01.f2	CV01011A1C12.f1	DV443034	cassava specific 483	0.00246115	translationally controlled tumor protein-related protein [Cucumis melo]
CV03024A2H11.f1	CV01010A2G06.f1	DV153772	unknown protein [Oryza sativa (japonica cultivar-group)] ref|XP_470516.1| unknown protein [Oryza sativa (japonica cultivar-group)]	0.00248204	expressed protein
CV03095A2D05.f1	CV01027A1C04.f1D	DV155879	Belongs to PF|01121 Uncharacterized protein family UPF0038 containing ATP/GTP binding domain. ESTs gb|AA585719, gb|AA728503 and gb|T22272 come from this gene. [Arabidopsis thaliana] pir||A86161 hypothetical protein F10O3.15 - Arabidopsis thaliana	0.00248325	protease-like [Arabidopsis thaliana] ref|NP_201497.1| prolyl oligopeptidase family protein [Arabidopsis thaliana]
CV03012A2B07.f1	CV01009A1D08.f1	DV148923		0.00250594	mitotic checkpoint protein-like [Arabidopsis thaliana] ref|NP_199799.1| mitotic checkpoint family protein [Arabidopsis thaliana]
CV03089B1E02.f1	CV01025B1C03.f1	DV145918		0.00252536	T27G7.8 [Arabidopsis thaliana] pir||D86217 protein T27G7.8 [imported] - Arabidopsis thaliana
CV03109A2H11.f1W	CV01028B2D04.f1	DV136690	hydrolase, alpha/beta fold family protein [Arabidopsis thaliana]	0.00255979	68418.m06642 protein kinase family protein contains protein kinase domain, Pfam:PF00069
CV03083B2C08.f1	CV01022B2E03.f1	DV120061	Spurge Specific 335	0.00256012	PP2A regulatory subunit [Arabidopsis thaliana]
CV03073A2F06.f1	CV01020B2F03.f1	DV122433	Spurge Specific 654	0.00257834	hypothetical protein MGC65873 [Danio rerio] gb|AAH56319.1| Hypothetical protein MGC65873 [Danio rerio] gb|AAH66398.1| Hypothetical protein MGC65873 [Danio rerio]
CV03085B1A05.f1	CV01023A2H04.f1	DV140693	unnamed protein product [Arabidopsis thaliana]	0.00259498	ankyrin-like protein [Arabidopsis thaliana] gb|AAN15520.1| ankyrin-like protein [Arabidopsis thaliana] gb|AAM97027.1| ankyrin-like protein [Arabidopsis thaliana] gb|AAM60915.1| ankyrin-like protein [Arabidopsis thaliana] ref|NP_187122.1| ankyrin repeat family protein [Arabidopsis thaliana] dbj|BAD43240.1| ankyrin-like protein [Arabidopsis thaliana]
CV03072A2E09.f1	CV01020B1B08.f1	DV448814	cassava specific 940	0.00260343	PREDICTED: similar to fumarylacetoacetate hydrolase domain containing 1 [Bos taurus]
CV03111B1D11.f1W	CV02003A1E10.f1	DV129006	unknown protein [Oryza sativa (japonica cultivar-group)] dbj|BAD09388.1| unknown protein [Oryza sativa (japonica cultivar-group)]	0.00262164	Spurge Specific 3275
CV03070A1C08.f1	CV01019B2G03.f2	DV129445	Spurge Specific 1325	0.00263881	probable zinc finger protein, 58191-56692 [imported] - Arabidopsis thaliana gb|AAG51898.1| zinc finger protein, putative; 58191-56692 [Arabidopsis thaliana] ref|NP_174697.1| zinc finger (C2H2 type) family protein [Arabidopsis thaliana] ref|NP_849746.1| zinc finger (C2H2 type) family protein [Arabidopsis thaliana]
CV03080B1A06.f1W	CV01022A1A07.f1	DV456177	hypothetical protein [Neurospora crassa] gb|EAA31369.1| hypothetical protein [Neurospora crassa]	0.00263954	unknown protein [Arabidopsis thaliana] gb|AAL38259.1| unknown protein [Arabidopsis thaliana] gb|AAB60914.1| ESTs gb|T45673,gb|N37512 come from this gene. [Arabidopsis thaliana] ref|NP_564858.1| ubiquitin carboxyl-terminal hydrolase family 1 protein [Arabidopsis thaliana]
CV03130A2G08.f1	CV02006B2H09.f1	DV154913	Spurge Specific 2799	0.00264	nodulin-like protein [Arabidopsis thaliana] pir||G85355 nodulin-like protein [imported] - Arabidopsis thaliana ref|NP_194771.1| nodulin MtN21 family protein [Arabidopsis thaliana]
CV02012A2F08.f1	CV01006B2C06.f1	DV126939	putative protein [Arabidopsis thaliana] emb|CAB36798.1| putative protein [Arabidopsis thaliana] pir||T05204 hypothetical protein F4I10.170 - Arabidopsis thaliana	0.00264591	At5g24590 [Arabidopsis thaliana] dbj|BAB11211.1| NAC2-like protein [Arabidopsis thaliana] gb|AAN72023.1| NAC2-like protein [Arabidopsis thaliana] gb|AAF87300.1| TIP [Arabidopsis thaliana] ref|NP_197847.3| turnip crinkle virus-interacting protein / TCV-interacting protein (TIP) [Arabidopsis thaliana]
CV03079A1C09.f1	CV01021B1E06.f1B	DV114084	ADP-glucose pyrophosphorylase family protein [Arabidopsis thaliana] ref|NP_849886.1| ADP-glucose pyrophosphorylase family protein [Arabidopsis thaliana] pir||G96778 hypothetical protein F9E10.24 [imported] - Arabidopsis thaliana gb|AAG51908.1| putative GDP-mannose pyrophosphorylase; 64911-67597 [Arabidopsis thaliana] gb|AAK50104.1| At1g74910/F9E10_24 [Arabidopsis thaliana] gb|AAM70562.1| At1g7491…	0.00264637	Similar to nodulins and lipase homolog F14J9.5 gi|3482914 from Arabidopsis thaliana BAC gb|AC003970. Alternate first exon from 72258 to 72509 pir||A96590 hypothetical protein T22H22.20 [imported] - Arabidopsis thaliana
CV01022B1A02.f1	CV01005A2D02.f1	DV114497	putative ABI3-interacting protein 2 [Oryza sativa (japonica cultivar-group)]	0.00265008	Spurge Specific 3519
CV03025B2E03.f1	CV01010B1G01.f1	DV146970	68414.m00699 2-oxoglutarate-dependent dioxygenase, putative similar to 2A6 (GI:599622) and tomato ethylene synthesis regulatory protein E8 (SP|P10967); contains Pfam profile: PF00671 Iron/Ascorbate oxidoreductase family	0.00269327	SPBP26C9.03c [Schizosaccharomyces pombe] ref|NP_595134.1| putative metal transport protein; by similarity to fet4 yeast [Schizosaccharomyces pombe]
CV03068B1D07.f1	CV01019B1C10.f1	DV144130	Spurge Specific 4287	0.00272017	At3g54420 [Arabidopsis thaliana] emb|CAB81807.1| class IV chitinase (CHIV) [Arabidopsis thaliana] ref|NP_191010.1| class IV chitinase (CHIV) [Arabidopsis thaliana] dbj|BAD44251.1| class IV chitinase (CHIV) [Arabidopsis thaliana] pir||T47601 class IV chitinase (CHIV) - Arabidopsis thaliana
CV03060A2F03.f1	CV01017B2H08.f1	DV151591	hypothetical protein [Arabidopsis thaliana] pir||A84830 hypothetical protein At2g40480 [imported] - Arabidopsis thaliana ref|NP_181580.1| expressed protein [Arabidopsis thaliana]	0.00272518	unknown protein [Oryza sativa (japonica cultivar-group)] gb|AAU10797.1| unknown protein [Oryza sativa (japonica cultivar-group)] gb|AAT07648.1| unknown protein [Oryza sativa (japonica cultivar-group)]
CV03043A1H12.f1	CV01015A2A01.f1	DV112562	expressed protein [Arabidopsis thaliana] gb|AAF01549.1| hypothetical protein [Arabidopsis thaliana] gb|AAR20756.1| At3g01660 [Arabidopsis thaliana] gb|AAS92343.1| At3g01660 [Arabidopsis thaliana]	0.00273423	unknown protein [Arabidopsis thaliana] gb|AAL66994.1| unknown protein [Arabidopsis thaliana] emb|CAC39243.1| hypothetical protein [Arabidopsis thaliana] ref|NP_197406.1| expressed protein [Arabidopsis thaliana]
CV03003B1F02.f1B	CV01007B1G03.f1	DV135363	alpha-tubulin [Miscanthus sinensis]	0.00273895	unknown protein [Oryza sativa (japonica cultivar-group)]
CV03007A1D04.f1	CV01007B2D03.f1	DV152414	exonuclease-related [Arabidopsis thaliana]	0.00275155	cassava specific 877
CV03039A1D10.f1	CV01013B2C02.f1	DV119657	expressed protein [Arabidopsis thaliana] gb|AAM63174.1| unknown [Arabidopsis thaliana]	0.00276543	Spurge Specific 3792
CV02015A1H06.f1	CV01006B2E03.f1	DV137640	Spurge Specific 3577	0.00277541	tubulin beta-6 chain (TUB6) [Arabidopsis thaliana] sp|P29514|TBB6_ARATH Tubulin beta-6 chain pir||JQ1590 tubulin beta-6 chain - Arabidopsis thaliana gb|AAA32884.1| beta-6 tubulin dbj|BAB10043.1| tubulin beta-6 chain [Arabidopsis thaliana] gb|AAK25970.1| putative tubulin beta-6 chain [Arabidopsis thaliana] gb|AAK64132.1| putative tubulin beta-6 chain [Arabidopsis thaliana]
CV03025A2G01.f1	CV01010B1E09.f1	DV147795	At4g17250/dl4660w [Arabidopsis thaliana] gb|AAL15312.1| AT4g17250/dl4660w [Arabidopsis thaliana]	0.00281509	Antitrypsin precursor (AT) dbj|BAA00639.1| antitrypsin precursor [Bombyx mori]
CV03037B2E06.f1	CV01013A2G12.f1	DV136995	MSH4 [Arabidopsis thaliana]	0.00281531	histone H3.2 [Arabidopsis thaliana] ref|NP_196659.1| histone H3 [Arabidopsis thaliana] ref|NP_849529.1| histone H3.2 [Arabidopsis thaliana] sp|P11105|H32_MEDSA Histone H3.2, minor sp|P59169|H33_ARATH Histone H3.3 pir||S24346 histon H3 protein [similarity] - Arabidopsis thaliana emb|CAA42957.1| histone H3.3 like protein [Arabidopsis thaliana] emb|CAA42958.1| histone H3.3 like protein [Arabidopsis …
CV03009A1F07.f1	CV01008B1A06.f1	DV118967	oligopeptide transporter OPT family protein [Arabidopsis thaliana] pir||T01900 isp4 protein homolog T12H20.7 - Arabidopsis thaliana gb|AAC35527.1| similar to Schizosaccharomyces pombe isp4 protein (GB:D14061) [Arabidopsis thaliana] emb|CAB81178.1| putative oligopeptide transporter [Arabidopsis thaliana] gb|AAK74026.1| AT4g10770/T12H20_7 [Arabidopsis thaliana] gb|AAO42765.1| At4g10770/T12H20_7 [Ar…	0.00282045	predicted protein [Arabidopsis thaliana]
CV01015B2G02.f1	CV01003B2E10.f1	DV448563	cassava specific 927	0.00287247	Spurge Specific 3519
CV02020B2F04.f1	CV01007A1H12.f1	DV120284	peroxiredoxin 5 related sequence 1 protein; anti-oxidant protein 2 related sequence 1; peroxiredoxin 5 related sequence 1 [Mus musculus] dbj|BAC26531.1| unnamed protein product [Mus musculus] dbj|BAC36564.1| unnamed protein product [Mus musculus]	0.00287701	putative transcription factor [Arabidopsis thaliana] gb|AAL38879.1| putative transcription factor [Arabidopsis thaliana] ref|NP_176092.2| zinc finger (C3HC4-type RING finger) family protein [Arabidopsis thaliana]
CV03039B2G01.f1	CV01014A1C05.f1	DV132616	At4g30240/F9N11_90 [Arabidopsis thaliana] gb|AAL16225.1| AT4g30240/F9N11_90 [Arabidopsis thaliana] ref|NP_567842.1| expressed protein [Arabidopsis thaliana]	0.00287869	Cyclophilin DR066715
CV03104B1B02.f1	CV01028A1H02.f1	DV133054	ABC transporter family protein [Arabidopsis thaliana]	0.00288232	Spurge Specific 4223
CV03008A2A10.f1	CV01008A2B08.f1	DV456725	unknown protein [Arabidopsis thaliana] gb|AAO63951.1| unknown protein [Arabidopsis thaliana] ref|NP_849877.1| expressed protein [Arabidopsis thaliana]	0.00288757	Euphorbia specific4
CV03046A2H01.f1	CV01016A1A12.f1BW	DV127275	At5g36290 [Arabidopsis thaliana] gb|AAM61662.1| transmembrane protein FT27/PFT27-like [Arabidopsis thaliana] gb|AAK96668.1| transmembrane protein FT27/PFT27-like [Arabidopsis thaliana] ref|NP_568535.1| expressed protein [Arabidopsis thaliana] ref|NP_851098.1| expressed protein [Arabidopsis thaliana]	0.00292076	myb family transcription factor (MYB96) [Arabidopsis thaliana]
CV03013A1F10.f1	CV01009A1F11.f1	DV131967	putative aminolevulinate dehydratase [Arabidopsis thaliana] gb|AAG42018.1| putative aminolevulinate dehydratase [Arabidopsis thaliana] gb|AAM91111.1| putative aminolevulinate dehydratase [Arabidopsis thaliana] gb|AAM53263.1| putative aminolevulinate dehydratase [Arabidopsis thaliana] gb|AAL91143.1| putative aminolevulinate dehydratase [Arabidopsis thaliana] gb|AAK32816.1| At1g69740/T6C23_6 [Arabi…	0.00292084	putative dihydroxyacid dehydratase [Arabidopsis thaliana] dbj|BAB03011.1| dihydroxy-acid dehydratase [Arabidopsis thaliana] gb|AAL48233.1| AT3g23940/F14O13_13 [Arabidopsis thaliana] ref|NP_189036.1| dehydratase family [Arabidopsis thaliana]
CV03010B1B09.f1	CV01008B2E02.f1	DV126005	P0460H02.3 [Oryza sativa (japonica cultivar-group)] dbj|BAB61227.1| P0460H02.3 [Oryza sativa (japonica cultivar-group)]	0.0029397	putative serine/threonine kinase 38 [Oryza sativa (japonica cultivar-group)]
CV03088B2D09.f1	CV01024B2G07.f1	DV124117	60S acidic ribosomal protein PO [Euphorbia esula]	0.00294891	unknown protein [Oryza sativa (japonica cultivar-group)]
CV03007A2G06.f1	CV01008A1B02.f1	DV156542	unknown protein [Oryza sativa (japonica cultivar-group)] dbj|BAD16921.1| unknown protein [Oryza sativa (japonica cultivar-group)] dbj|BAD16841.1| unknown protein [Oryza sativa (japonica cultivar-group)]	0.0029688	Spurge Specific 3027
CV03040A2C03.f1	CV01014A2A11.f1	DV151375	Contains similarity to gi|836774 FAB1 protein from Saccharomyces cerevisiae genome gb|D50617. [Arabidopsis thaliana] pir||G86466 hypothetical protein F23M19.8 [imported] - Arabidopsis thaliana ref|NP_174686.1| phosphatidylinositol-4-phosphate 5-kinase family protein [Arabidopsis thaliana]	0.00299354	protein T2E6.4 [imported] - Arabidopsis thaliana gb|AAF99785.1| T2E6.4 [Arabidopsis thaliana]
CV03128A1B09.f1BS	CV02006A1D01.f1	DV442664	cassava specific 1895	0.00300079	ethylene responsive element binding factor [Nicotiana tabacum]
CV03090B1A02.f1	CV01026A1A10.f1	DV113832	ENSANGP00000023186 [Anopheles gambiae] gb|EAA43294.1| ENSANGP00000023186 [Anopheles gambiae str. PEST]	0.00300785	expressed protein [Arabidopsis thaliana]
CV03095A2C06.f1	CV01027A1C04.f1B	DV144862	F15I1.27 [Arabidopsis thaliana] pir||H96582 F15I1.27 [imported] - Arabidopsis thaliana	0.00302619	protein kinase family protein [Arabidopsis thaliana]
CV02007B2G04.f1	CV01006B1C07.f1	AF230740	CDK Activating Kinase	0.00303956	iron-sulfur cluster assembly complex protein, putative [Arabidopsis thaliana] pir||T04903 iron-sulfur cofactor synthesis protein nifU homolog T10I14.50 [similarity] - Arabidopsis thaliana emb|CAA16772.1| nifU-like protein [Arabidopsis thaliana] emb|CAB79177.1| nifU-like protein [Arabidopsis thaliana] gb|AAK32747.1| AT4g22220/T10I14_50 [Arabidopsis thaliana] gb|AAL87374.1| AT4g22220/T10I14_50 [Ara…
CV03058A1H03.f1W	CV01017B1D05.f1	DV149524	zinc finger-like protein [Arabidopsis thaliana] gb|AAD21434.1| expressed protein [Arabidopsis thaliana] pir||C84779 hypothetical protein At2g36320 [imported] - Arabidopsis thaliana ref|NP_565844.1| zinc finger (AN1-like) family protein [Arabidopsis thaliana]	0.00304046	betaine aldehyde dehydrogenase-like [Oryza sativa (japonica cultivar-group)] dbj|BAD30593.1| betaine aldehyde dehydrogenase-like [Oryza sativa (japonica cultivar-group)] dbj|BAC21357.1| betaine aldehyde dehydrogenase-like [Oryza sativa (japonica cultivar-group)]
CV03083B2E04.f1W	CV01022B2E05.f1	DV126683	moesin actin-binding domain homologue	0.00305219	R1 [Citrus reticulata] sp|Q8LPT9|R1_CITRE Alpha-glucan water dikinase, chloroplast precursor (Starch-related R1 protein)
CV03022A1B01.f1	CV01010A2A11.f1	DV147644	protein phosphatase-2C; PP2C [Mesembryanthemum crystallinum] pir||T52337 phosphoprotein phosphatase (EC 3.1.3.16) 2C [imported] - common ice plant	0.00307857	hypothetical protein FG09968.1 [Gibberella zeae PH-1] ref|XP_390144.1| hypothetical protein FG09968.1 [Gibberella zeae PH-1]
CV03017A1H11.f1	CV01009B1E05.f1	DV449934	alpha-D-xylosidase [Tropaeolum majus]	0.00308443	hypothetical protein AT1G10095 [Arabidopsis thaliana]
CV01018A1G07.f1	CV01004B1A03.f1	DV153004	BP8 [Betula pendula] pir||S39475 embryonic protein BP8 - European white birch	0.00311151	Spurge Specific 3519
CV03092A2D12.f1	CV01026A2F04.f1	DV154935	unknown protein [Arabidopsis thaliana]	0.00311726	unknown protein [Arabidopsis thaliana] gb|AAC62896.1| expressed protein [Arabidopsis thaliana] gb|AAL61912.1| unknown protein [Arabidopsis thaliana] pir||E84898 hypothetical protein At2g46080 [imported] - Arabidopsis thaliana ref|NP_566063.1| expressed protein [Arabidopsis thaliana]
CV03038A2G12.f1	CV01013B1E12.f1	DV146733	Spurge Specific 1821	0.00313771	putative symplekin [Oryza sativa (japonica cultivar-group)]
CV03071A2G02.f1	CV01020A2C11.f1	DV140252	hypothetical protein At2g17150 [imported] - Arabidopsis thaliana	0.00313833	Spurge Specific 166
CV03029B2G09.f1	CV01011A2E01.f1	DV448383	protease-associated zinc finger (C3HC4-type RING finger) family protein [Arabidopsis thaliana]	0.00314392	auxin-binding protein ABP19 [Prunus persica] sp|Q9ZRA4|ABPA_PRUPE Auxin-binding protein ABP19a precursor
CV03010B1C10.f1	CV01008B2F05.f1	DV126317	unknown protein [Oryza sativa (japonica cultivar-group)] dbj|BAD45960.1| unknown protein [Oryza sativa (japonica cultivar-group)]	0.00316552	Spurge Specific 2940
CV03006B1G12.f1	CV01007B2B11.f1	DV129614	Spurge Specific 1339	0.0031804	cassava specific 1564
CV03043A1A01.f1	CV01015A1C10.f1	DV145674	Spurge Specific 1683	0.00319132	predicted protein [Arabidopsis thaliana] pir||T05892 hypothetical protein F6H11.110 - Arabidopsis thaliana
CV03011A2D02.f1	CV01009A1B06.f1	DV132700	putative protein [Arabidopsis thaliana] emb|CAB80349.1| putative protein [Arabidopsis thaliana] gb|AAT06420.1| At4g36830 [Arabidopsis thaliana] pir||H85434 hypothetical protein AT4g36830 [imported] - Arabidopsis thaliana ref|NP_195401.1| GNS1/SUR4 membrane family protein [Arabidopsis thaliana]	0.00320324	cassava specific 565
CV03124B1B05.f1	CV02005A2C03.f1	DV134579	reticulon family protein [Arabidopsis thaliana]	0.00320808	mitochondrial import inner membrane translocase (TIM10) [Arabidopsis thaliana] sp|Q9ZW33|IM10_ARATH Mitochondrial import inner membrane translocase subunit Tim10 pir||D84697 hypothetical protein At2g29530 [imported] - Arabidopsis thaliana gb|AAC95186.1| expressed protein [Arabidopsis thaliana] gb|AAD39999.1| small zinc finger-like protein [Arabidopsis thaliana] gb|AAO44005.1| At2g29530 [Arabidops…
CV03027A2E04.f1	CV01010B2D11.f1	DV152622	hypothetical protein MG02448.4 [Magnaporthe grisea 70-15] ref|XP_365746.1| hypothetical protein MG02448.4 [Magnaporthe grisea 70-15]	0.00321143	Spurge Specific 4655
CV03081A1B07.f1	CV01022A2A07.f1	DV147540		0.00323386	68415.m03091 protein kinase family protein contains protein kinase domain, Pfam:PF00069
CV03040B1B08.f1	CV01014A2C07.f1	DV441213	cassava specific 296	0.00328492	tRNA/rRNA methyltransferase (SpoU) family protein [Arabidopsis thaliana] gb|AAL32808.1| Unknown protein [Arabidopsis thaliana] gb|AAM19346.1| hypothetical protein [Arabidopsis thaliana]
CV03040A1E03.f1	CV01014A1D06.f1	DV157390	unknown protein [Solanum demissum]	0.00329186	AAA-metalloprotease FtsH [Pisum sativum]
CV03039A1H06.f1	CV01013B2C10.f1	DV143058	Spurge Specific 4178	0.00331366	OSJNBa0019J05.15 [Oryza sativa (japonica cultivar-group)] emb|CAD40217.2| OSJNBa0019J05.15 [Oryza sativa (japonica cultivar-group)]
CV02005B2D02.f1	CV01006A2A05.f1	DV131101	OSJNBa0093F12.4 [Oryza sativa (japonica cultivar-group)] emb|CAE03930.3| OSJNBa0093F12.4 [Oryza sativa (japonica cultivar-group)] ref|XP_473729.1| OSJNBa0093F12.4 [Oryza sativa (japonica cultivar-group)] ref|XP_462674.1| OSJNBa0093F12.4 [Oryza sativa (japonica cultivar-group)]	0.00333426	putative copia-like retrotransposon polyprotein [Oryza sativa]
CV03125B2G03.f1	CV02005B1B08.f1D	DV136778	ENSANGP00000012045 [Anopheles gambiae str. PEST] ref|XP_322047.2| ENSANGP00000012045 [Anopheles gambiae str. PEST]	0.003335	At1g69830/T17F3_14 [Arabidopsis thaliana] ref|NP_564977.1| alpha-amylase, putative / 1,4-alpha-D-glucan glucanohydrolase, putative [Arabidopsis thaliana] gb|AAK91414.1| At1g69830/T17F3_14 [Arabidopsis thaliana]
CV03045B2A03.f1	CV01015B2F02.f1	DV117632	remorin-like protein [Oryza sativa (japonica cultivar-group)]	0.00334826	expressed protein [Arabidopsis thaliana]
CV03032X1H05.f1	CV01011B2B07.f1	DV144015	cinnamyl alcohol dehydrogenase [Eucalyptus gunnii] pir||T10736 cinnamyl-alcohol dehydrogenase (EC 1.1.1.195) - cider tree	0.00335381	Spurge Specific 4296
CV03030B2B03.f1	CV01011B1A10.f1	DV134507	seven transmembrane protein Mlo4 [Zea mays]	0.00337165	Spurge Specific 3395
CV01028B1H07.f1	CV01005B2C05.f1	DV151794	adaptin family protein [Arabidopsis thaliana] ref|NP_567022.1| adaptin family protein [Arabidopsis thaliana]	0.00338942	Spurge Specific 2889
CV03077B1C03.f1	CV01021A2A12.f1	DV137823	putative delta 9 desaturase [Arabidopsis thaliana] dbj|BAB02316.1| delta 9 desaturase-like protein [Arabidopsis thaliana] ref|NP_566529.1| fatty acid desaturase family protein [Arabidopsis thaliana] dbj|BAD23903.1| monogalactosyldiacylglycerol-specific palmitic acid desaturase [Arabidopsis thaliana] gb|AAW51920.1| palmitoyl-monogalactosyldiacylglycerol delta7-desaturase [Arabidopsis thaliana]	0.00341987	thaumatin-like protein [Sambucus nigra]
CV02004B1A08.f1	CV01006A1A01.f1	DV127472	Spurge Specific 1143	0.00342256	Spurge Specific 2889
CV03040B1E10.f1	CV01014A2D03.f1	DV153526	pol [Pisum sativum]	0.0034326	fructose-bisphosphate aldolase [Persea americana]
CV03035B1C11.f1	CV01012A2D11.f1	DV442474	cassava specific 417	0.00344676	PREDICTED: similar to alpha 3 collagen IV [Gallus gallus]
CV03103B2D06.f1	CV01027B2H04.f1	DV455244	cassava specific 1430	0.00346901	At4g39660/T19P19_50 [Arabidopsis thaliana] gb|AAL06923.1| AT4g39660/T19P19_50 [Arabidopsis thaliana] ref|NP_568064.1| alanine--glyoxylate aminotransferase, putative / beta-alanine-pyruvate aminotransferase, putative / AGT, putative [Arabidopsis thaliana]
CV03132A2H07.f1	CV02007A2A12.f1	DV150242	Spurge Specific 2251	0.00347087	unknown protein [Arabidopsis thaliana]
CV03114A2A07.f1	CV02004A2C11.f1	DV119969	Spurge Specific 330	0.00347384	hypothetical protein [Neurospora crassa] gb|EAA29115.1| hypothetical protein [Neurospora crassa]
CV03048A2B01.f1	CV01016A2E11.f1	DV122444	At1g29660/F15D2_21 [Arabidopsis thaliana] gb|AAK91429.1| At1g29660/F15D2_21 [Arabidopsis thaliana] gb|AAG51756.1| lipase/hydrolase, putative; 114382-116051 [Arabidopsis thaliana] pir||H86419 probable lipase/hydrolase, 114382-116051 [imported] - Arabidopsis thaliana ref|NP_174259.1| GDSL-motif lipase/hydrolase family protein [Arabidopsis thaliana]	0.0034881	expressed protein [Arabidopsis thaliana]
CV03016B1H05.f1	CV01009A2G02.f1	DV114115	expressed protein [Arabidopsis thaliana] pir||D84852 hypothetical protein At2g42310 [imported] - Arabidopsis thaliana gb|AAD23714.1| unknown protein [Arabidopsis thaliana] gb|AAL60012.1| unknown protein [Arabidopsis thaliana] gb|AAM20061.1| unknown protein [Arabidopsis thaliana]	0.00349553	similar to alpha NAC/1.9.2. protein [Mus musculus]
CV03054A1F05.f1	CV01017A2C11.f1W	DV118963	hypothetical protein [Cicer arietinum]	0.00355008	unnamed protein product [Arabidopsis thaliana] ref|NP_199195.1| pentatricopeptide (PPR) repeat-containing protein [Arabidopsis thaliana]
CV03031B1E09.f1	CV01011B1H07.f1	DV122139	2S albumin	0.00356973	putative protein kinase [Arabidopsis thaliana] ref|NP_180810.1| protein kinase family protein [Arabidopsis thaliana] pir||T02550 NPK1-related protein kinase homolog T26B15.7 - Arabidopsis thaliana
CV02004B1C07.f1	CV01006A1A06.f1	DV448774	unknown [Arabidopsis thaliana]	0.00361639	Spurge Specific 2889
CV03130B2A05.f1	CV02007A1C04.f1	DV151052	F10B6.18 [Arabidopsis thaliana] pir||H86281 protein F10B6.18 [imported] - Arabidopsis thaliana	0.0036345	mitochondrial citrate synthase precursor [Citrus junos]
CV03049A1G04.f1W	CV01016B1C03.f1	DV140607	potassium channel [Lycopersicon esculentum]	0.00365482	acid phosphatase [Glycine max] pir||T07086 acid phosphatase (EC 3.1.3.-) - soybean
CV03034A2B02.f1	CV01011B2C08.f1	DV157012	hypothetical protein; 89809-89306 [Arabidopsis thaliana] pir||G96828 hypothetical protein F19K16.25 [imported] - Arabidopsis thaliana ref|NP_565220.1| expressed protein [Arabidopsis thaliana]	0.00366196	expressed protein [Arabidopsis thaliana] ref|NP_565316.1| auxin-responsive protein-related [Arabidopsis thaliana]
CV03112A2G07.f1	CV02003B1A09.f1	DV455848	U1 snRNP 70K protein [Arabidopsis thaliana] gb|AAM16264.1| AT3g50670/T3A5_50 [Arabidopsis thaliana] gb|AAK63978.1| AT3g50670/T3A5_50 [Arabidopsis thaliana] gb|AAD12775.1| U1 snRNP 70K protein [Arabidopsis thaliana] gb|AAD12773.1| small nuclear ribonucleoprotein [Arabidopsis thaliana] sp|Q42404|RU17_ARATH U1 small nuclear ribonucleoprotein 70 kDa (U1 snRNP 70 kDa) (snRNP70) (U1-70K) ref|NP_190636.…	0.00366577	(S)-N-methylcoclaurine 3'-hydroxylase [Eschscholzia californica] pir||T07964 (S)-N-methylcoclaurine 3'-hydroxylase (EC 1.1.3.-) - California poppy
CV03024A1C07.f1	CV01010A2D05.f1	DV456716	putative protein [Arabidopsis thaliana] emb|CAB43645.1| putative protein [Arabidopsis thaliana] gb|AAM65787.1| unknown [Arabidopsis thaliana] dbj|BAC41816.1| unknown protein [Arabidopsis thaliana] gb|AAO42926.1| At4g39300 [Arabidopsis thaliana] ref|NP_568056.1| expressed protein [Arabidopsis thaliana] dbj|BAD44665.1| unknown protein [Arabidopsis thaliana] dbj|BAD44632.1| unknown protein [Arabidop…	0.00366712	At2g20920/F5H14.11 [Arabidopsis thaliana] gb|AAD20905.1| unknown protein [Arabidopsis thaliana] gb|AAL47447.1| At2g20920/F5H14.11 [Arabidopsis thaliana] pir||H84594 hypothetical protein At2g20920 [imported] - Arabidopsis thaliana ref|NP_179688.1| expressed protein [Arabidopsis thaliana]
CV03126A2A01.f1	CV02005B1F01.f1	DV113343	Spurge Specific 863	0.00368735	pentatricopeptide (PPR) repeat-containing protein [Arabidopsis thaliana] gb|AAG12601.1| hypothetical protein; 7123-4412 [Arabidopsis thaliana]
CV03073A1F02.f1	CV01020B2C08.f1	DV150537	predicted protein [Aspergillus nidulans FGSC A4] ref|XP_406929.1| predicted protein [Aspergillus nidulans FGSC A4]	0.00368882	unknown [Arabidopsis thaliana] gb|AAL85079.1| unknown protein [Arabidopsis thaliana] gb|AAK92703.1| unknown protein [Arabidopsis thaliana] dbj|BAB08747.1| unnamed protein product [Arabidopsis thaliana] ref|NP_568749.1| rubredoxin family protein [Arabidopsis thaliana]
CV03082A1H02.f1	CV01022B1B01.f1	DV136340	chromosome assembly protein homolog [Arabidopsis thaliana] ref|NP_190330.1| SMC2-like condensin, putative [Arabidopsis thaliana] pir||T45706 chromosome-associated protein E homolog F1P2.10 - Arabidopsis thaliana	0.00373342	Euphorbia specific8
CV03083B1C06.f1	CV01022B2C11.f1	DV135675	HcrVf3 protein [Malus floribunda]	0.0037569	Spurge Specific 1327
CV03038A2H09.f1	CV01013B1F05.f1	DV156160	Spurge Specific 2974	0.00375914	lipoxygenase [Nicotiana attenuata]
CV03025B1E03.f1	CV01010B1F12.f1	DV126293	Spurge Specific 1030	0.00377964	unknown [Arabidopsis thaliana] dbj|BAB01270.1| unnamed protein product [Arabidopsis thaliana] gb|AAN86172.1| unknown protein [Arabidopsis thaliana] ref|NP_566542.1| mitotic phosphoprotein N' end (MPPN) family protein [Arabidopsis thaliana] gb|AAB63646.1| unknown protein [Arabidopsis thaliana]
CV03100B1A01.f1	CV01027B1F01.f1	DV137501	putative protein [Arabidopsis thaliana] pir||T10655 hypothetical protein T5F17.60 - Arabidopsis thaliana	0.00379193	calmodulin-binding family protein [Arabidopsis thaliana]
CV03089A1E06.f2	CV01025A1G08.f1	DV134769	putative F-box protein [Solanum demissum]	0.00379597	expressed protein [Arabidopsis thaliana] pir||D84567 hypothetical protein At2g18690 [imported] - Arabidopsis thaliana ref|NP_028490.1| expressed protein [Arabidopsis thaliana]
CV03099A2C10.f1	CV01027A2F05.f1	DV454278	unknown [Schistosoma japonicum]	0.0038146	hypothetical protein [Arabidopsis thaliana]
CV03045B1G02.f1	CV01015B2E07.f1	DV123187	mutant cincinnata [Antirrhinum majus]	0.00383833	ethylene-forming-enzyme-like dioxygenase [Prunus armeniaca]
CV03036B1C06.f1	CV01012B2F12.f1	DV114816	probable RING zinc finger protein T12P18.8 [imported] - Arabidopsis thaliana gb|AAG52461.1| putative RING zinc finger protein; 22238-21626 [Arabidopsis thaliana]	0.00384034	At1g08350/T27G7_4 [Arabidopsis thaliana] gb|AAK74038.1| At1g08350/T27G7_4 [Arabidopsis thaliana]
CV03093B2E09.f1S	CV01026B2F04.f1	DV156707	hypothetical protein [Arabidopsis thaliana]	0.0038531	Spurge Specific 2487
CV03042A1B10.f1	CV01014B2E06.f1	DV144342	flavonoid 3-O-galactosyl transferase [Vigna mungo]	0.00385563	molybdopterin biosynthesis MoaE family protein [Arabidopsis thaliana] pir||B84870 probable molybdopterin synthase large subunit [imported] - Arabidopsis thaliana gb|AAB64030.1| putative molybdopterin synthase large subunit [Arabidopsis thaliana] emb|CAB38428.1| molybdopterin synthase large subunit [Arabidopsis thaliana] emb|CAB71291.1| molybdopterin synthase, large subunit [Arabidopsis thaliana] …
CV03036A2F05.f2	CV01012B2C01.f1	DV145580	expressed protein [Arabidopsis thaliana]	0.00386146	Spurge Specific 592
CV01020B1D12.f1	CV01005A1B10.f1	DV137584	calcium-binding EF hand family protein [Arabidopsis thaliana]	0.00388373	Spurge Specific 3519
CV03036A1G11.f1	CV01012B1F11.f1	DV128060	unknown protein [Arabidopsis thaliana] gb|AAK44079.1| unknown protein [Arabidopsis thaliana] pir||F96723 hypothetical protein F20P5.18 [imported] - Arabidopsis thaliana gb|AAB61117.1| ESTs gb|N38288,gb|T43486,gb|AA395242 come from this gene. [Arabidopsis thaliana] ref|NP_564983.1| glycosyl transferase family 8 protein [Arabidopsis thaliana]	0.00388921	calcium-dependent protein kinase [Oryza sativa (japonica cultivar-group)] sp|P53683|CDP2_ORYSA Calcium-dependent protein kinase, isoform 2 (CDPK 2) pir||S56652 calcium-dependent protein kinase (EC 2.7.1.-) 2 - rice
CV01021A2D02.f1	CV01005A1G02.f1	DV449098	cassava specific 960	0.00390477	Spurge Specific 3519
[truncated: 23,594 more rows]

## Sheet: Mic_Corre_Acyclic
gene	p-valor	Gene Code
CV03092A1H08.f1	4.04156e-06		#REF!
CV03105A1E09.f1	0.000224396		#REF!
CV03080A2B02.f1aa	0.000335101		#REF!
CV03136A1A09.f1	0.000555286		#REF!
CV03118A2D06.f1W	0.000611715		#REF!
CV03121A1C03.f1	0.00090442		#REF!
CV03117A2F06.f1	0.0010211		#REF!
CV03019B2A07.f1	0.0010532		#REF!
CV03054A2A05.f1	0.0011377		#REF!
[truncated: 594 more rows]

## Sheet: Mic_Corre_Xanto
cDNA	P-valor	Gene Code
[truncated: 884 more rows]

[truncated: 16 more sheets: Mic_Corre_Caro, Plan1, Sheet1, Correlation Raw, Cyclic, Revisao Iris, Genes Pathway, Pathway extract Core, Pathway extract genes annotated, MicroExp used, Spectra, Plan3, Plan2, Conferido, Plan4, Table S3]
